# Supplementary material for: Investigating the neuronal role of the proteasomal ATPase subunit gene PSMC5 in neurodevelopmental proteasomopathies
Source: Nat Commun. 2025 Nov 26;16:10545. doi: 10.1038/s41467-025-65556-8 (PMC12658096; doi:10.1038/s41467-025-65556-8)
Supplement: Supplementary file 3 — Supplementary Table 1 [file 41467_2025_65556_MOESM3_ESM.xlsx]

## Sheet: Supplementary Table 1
Supplementary Table 1. Predictions and functional tests for the PSMC5 variants identified in the affected individuals included in the study.
- - - - - - - - - - - General features - - - - - - - - - - - - - - - - - - - - - - - General features - - - - - - - - - - - - - - - - - - - - - - - - General features - -							- - - - - - - - - - - Bioinformatic predictions of pathogenicity - - - - - - - - - - - - - - - - - - - - - - - Bioinformatic predictions of pathogenicity - - - - - - - - - - - - - - - - - - - - - - - - Bioinformatic predictions of pathogenicity - - - - - - - - - - - - - - - - - - - - - - - - - - - - - - - - - - - - -														- - - - - - - - - - - Functional and cellular analyses - - - - - - - - - - - Functional and cellular analyses - - - - - - - - - - - - - - - - - - - - - - - Functional and cellular analyses - - - - - - - - - - - - - - - - - - - - - - - Functional and cellular analyses - - - - - - - - - - - - - - - - - - - - - - - Functional and cellular analyses - - - - -
Variant	Number of individuals with the variant (Suject(s) concerned)	Genomic change (GRCh38/NC_000017.10)	cDNA change	Protein change	Inheritance	Variant public database (gnomAD, dbSNP, Clinvar, BRAVO)	Indicative simulated InterVar classification*	CADD PHRED score (v1.7)	REVEL	AlphaMissense	Fathmm	SIFT	PolyPhen-2 (HumDiv)	MutationTaster	MTR v2 Score	MTR3D Score	Metadome	ClinPred	Effect on splicing (SpliceSiteFinder, MaxEntScan, NNSplice, GeneSplicer, SpliceAI, SPiP, Pangolin)	Mobidetails	Functional impact (Yes/Not tested)	SH-SY5Y cells model (cDNA transfections)		Mouse hippocampal cells model (cDNA transfections)	Patient T cells model							iPSCs model
																						Protein instability	Impaired proteasome assembly	Impact on neuronal morphology	Protein instability	Impaired proteasome assembly	Impaired chymotrysin-like activity	Increased aggresome formation	Increased mitophagy	Altered distribution of lipids	Type I IFN response	Impact on ectodermal differentiation	Impact on mesodermal differentiation	Impact on mesodermal differentiation	Impact on NPC differentiation
V1	1 (S1)	chr17:g.63829566del	c.166+3del	p.?	de novo	Absent	Pathogenic (PS2, PS3, PM2, PP3,PP4)	25.5	N/A	N/A	N/A	N/A	N/A	N/A	N/A	N/A	N/A	N/A	alteration of the consensus splice site (Risk: 98.41%, SPIP); significantly reduces splicing of exon 4	212698	Yes							Yes (S1)	Yes (S1)	Yes (S1)	Yes (S1); seen by RT-qPCR and nanostring
V2	1 (S2)	chr17:g.63829891A>G	c.206A>G	p.Gln69Arg	de novo	Absent	Pathogenic (PS2, PM1, PM2, PP3, PP4)	23.3	B	A	T	T	B	D	0.52	0.159	I	D	none	212702	Not tested
V3	1 (S3)	chr17:g.63830363G>C	c.414G>C	p.(Met138Ile)	de novo	Absent	Pathogenic (PS2, PM1, PM2, PP3, PP4)	25.7	D	LP	D	D	PD	D	0.203	0.61	HI	D	none	212704	Not tested
V4	1 (S4)	chr17:g.63830497C>T	c.548C>T	p.(Pro183Leu)	heterozygous**	Absent	Pathogenic (PS3, PM1, PM2, PP2, PP3, PP4)	32	D	LP	T	D	D	D	0.088	0.847	HI	D	none	212706	Yes	Yes; moderately reduced protein levels	Yes; minimal assembly into mature proteasomes
V5	2 (S5, S6)	chr17:g.63830843del	c.587del	p.(Lys196Argfs*29)	maternally inherited***	Absent	Pathogenic (PVS1, PM1, PM2, PP3, PP4)	34	N/A	N/A	N/A	N/A	N/A	N/A	N/A	N/A	N/A	N/A	none	306340	Not tested
V6	2 (S7, S8)	chr17:g.63830857C>T	c.601C>T	p.(Arg201Trp)	heterozygous**	Absent	Pathogenic (PS3, PM1, PM2, PP1, PP2, PP3, PP4)	28.3	D	LP	D	D	D	D	0.316	0.35	HI	D	none	212708	Yes	Yes; moderately reduced protein levels	No; by contrast to patient T cells	No	No (S7); albeit presence of extra lower-migrating PSMC5/Rpt6 species possibly due to splicing defects	Yes (S7); decreased PSMC5/Rpt6 subunit incorporation	No (S7)	Yes (S7)	No (S7)	Yes (S7)
V7	1 (S9)	chr17:g.63830861C>T	c.605C>T	p.(Ala202Val)	de novo	Absent	Pathogenic (PS2, PS3, PM1, PM2, PP2, PP3, PP4)	29.5	D	LP	T	D	D	D	0.395	0.393	HI	D	none	212710	Yes	Yes; profoundly reduced protein levels	Yes; prevention of PSMC5 incorporation into 19S, 26S and 30S complexes	Yes; impaired neuritogenesis
V8	2 (S10, S11)	chr17:g.63830876C>T	c.620C>T	p.(Thr207Met)	recessive (homozygous) or heterozygous**	gnomAD v4=2.736e-06; ALFA=3.1e-05; rs749452987	Pathogenic (PS3, PM1, PM2, PP1, PP2, PP3, PP4)	29.1	D	LP	D	D	D	D	0.308	0.665	HI	D	none	212712	Yes	No	Yes; increased integration into 19S-capped proteasome	Yes; impaired neuritogenesis
V9	1 (S12)	chr17:g.63830903G>A	c.647G>A	p.(Gly216Asp)	de novo	Absent	Pathogenic (PS2, PS3, PM1, PM2, PP2, PP3, PP4)	29.5	D	LP	T	D	D	D	0.502	0.622	HI	D	none	212714	Yes	Yes; mildly reduced protein levels	No
V10	1 (S13)	chr17:g.63830909A>T	c.653A>T	p.(Glu218Val)	de novo	Absent	Pathogenic (PS2, PM1, PM2, PP2, PP3, PP4)	29.6	D	LP	T	D	D	D	0.438	0.449	HI	D	nonr	829614	Not tested
V11	1 (S14)	chr17:g.63830918A>G	c.662A>G	p.(Gln221Arg)	heterozygous**	Absent	Pathogenic (PS3, PM1, PM2, PP2, PP3, PP4)	27.1	D	LP	T	D	D	D	0.44	0.472	I	D	risk of creating a donor site at position c.657G (SpliceAI, score 0.25, Pangolin, score 0.6)	212716	Yes	Yes; mildly reduced protein levels	No; by contrast to patient T cells		No; albeit presence of extra lower-migrating PSMC5/Rpt6 species possibly due to splicing defects	Yes; decreased PSMC5/Rpt6 subunit incorporation	No	Yes	Yes	Yes	Yes (S14); seen by RT-qPCR and nanostring
V12	1 (S15)	chr17:g.63831105A>T	c.749A>T	p.(Glu250Val)	de novo	Absent	Pathogenic (PS2, PS3, PM1, PM2, PM5, PP2, PP3, PP4)	31	D	LP	D	D	D	D	0.553	0.35	I	D	none	212718	Yes	Yes; moderately reduced protein levels	Yes; minimal assembly into mature proteasomes		No; albeit presence of extra lower-migrating PSMC5/Rpt6 species possibly due to splicing defects	No; not seen	No	Yes	Yes	Yes	Yes (S14); seen by RT-qPCR and nanostring
V13	1 (S16)	chr17:g.63831105A>G	c.749A>G	p.(Glu250Gly)	de novo	Absent	Pathogenic (PS2, PM1, PM2, PM5, PP2, PP3, PP4)	32	D	LP	D	D	D	D	0.553	0.35	I	D	none	212720	Not tested
V14	2 (S17, S18)	chr17:g.63831110G>A	c.754G>A	p.(Asp252Asn)	de novo	Absent	Pathogenic (PS2, PM1, PM2, PP1, PP2, PP3, PP4)	34	D	LP	D	D	D	D	0.517	0.264	I	D	none	212722	Not tested
V15	1 (S19)	chr17:g.63831128C>T	c.772C>T	p.(Arg258Trp)	de novo	gnomAD v4=7.064e-07; rs11543211	Pathogenic (PS2, PS3, PM1, PM2, PP2, PP3, PP4)	28.4	D	LP	D	D	D	D	0.515	0.677	I	D	none	212724	Yes	Yes; mildly reduced protein levels	No
V16	2 (S20, S21)	chr17:g.63831129G>A	c.773G>A	p.(Arg258Gln)	maternally inherited***	gnomAD v4=2.826e-06; rs781522827, but refers also to c.773G>T	Pathogenic (PM1, PM2, PM5, PP1, PP2, PP3, PP4)	34	D	LP	D	D	D	D	0.515	0.677	I	D	none	274699	Not tested
V17	1 (S22)	chr17:g.63831201G>A	c.845G>A	p.(Gly282Asp)	de novo	Absent	Pathogenic (PS2, PM1, PM2, PP2, PP3, PP4)	28.6	D	LP	T	D	D	D	0.594	0.669	HI	D	none	307153	Not tested
V18	6 (S23-28)	chr17:g.63831415C>G	c.959C>G	p.(Pro320Arg)	de novo	Absent	Pathogenic (PS2, PS3, PS4, PM1, PM2, PP2, PP3, PP4)	32	D	LP	D	D	D	D	0.671	0.677	I	D	none	212726	Yes	Yes; profoundly reduced protein levels	Yes; minimal assembly into mature proteasomes	Yes; impaired neuritogenesis	Yes; with presence of extra lower-migrating PSMC5/Rpt6 species possibly due to splicing defects	Yes; minimal assembly into mature proteasomes	No	Yes	Yes	Yes	Yes (S25); seen by RT-qPCR and nanostring
V19	1 (S29)	chr17:g.63831415C>A	c.959C>A	p.(Pro320His)	heterozygous**	gnomAD v4=5.473e-06; rs1349754006; BRAVO=3.78e-06	Pathogenic (PS3, PM1, PM2, PM5, PM6, PP2, PP3, PP4)	32	D	LP	D	D	D	D	0.671	0.677	I	D	none	212728	Yes	Yes; mildly reduced protein levels	Yes; minimal assembly into mature proteasomes	No
V20	1 (S30)	chr17:g.63831424_63831426del	c.968_969+1del	p.? [predicted: p.(Glu323Glyfs*26)]	de novo	Absent	Pathogenic (PS2, PM2, PM4, PP3, PP4)	37	N/A	N/A	N/A	N/A	N/A	N/A	N/A	N/A	N/A	N/A	alteration of the consensus splice site ; creation of a new splice site at position c.967G (SpliceAI, score 1; Pangolin, score 0.99) leading to deletion p.(Glu323del)	307156	Not tested
V21	1 (S31)	chr17:g.63831504A>G	c.970-2A>G	p.? [predicted skipping of exon 10; in-frame deletion p.(Ala324_Lys360del)]	heterozygous**	Absent	Pathogenic (PVS1, PS3, PM2, PP3, PP4)	33	N/A	N/A	N/A	N/A	N/A	N/A	N/A	N/A	N/A	N/A	acceptor site loss (SPiP, risk 98.41%; MaxEntScan, variation -77.56%); predicted to abolish splicing of exon 10	212730	Yes			Yes; impaired neuritogenesis
V22	9 (S32-40)	chr17:g.63831509C>T	c.973C>T	p.(Arg325Trp)	de novo	Absent	Pathogenic (PS3, PM1, PM2, PM5, PM6, PP2, PP3, PP4)	32	D	LP	D	D	D	D	0.74	0.783	I	D	none	212732	Yes	Yes; moderately reduced protein levels	Yes; minimal assembly into mature proteasomes	No	No; albeit presence of extra lower-migrating PSMC5/Rpt6 species possibly due to splicing defects	Yes; decreased association of 19S particles to 20S particles	Yes	Yes	Yes	Yes	Yes (S36, S37); seen by RT-qPCR and nanostring	No; but decreased expression of HES1 and increased expression of MSMO1	No	No	Yes
V23	1 (S41)	chr17:g.63831746T>C	c.1103T>C	p.(Met368Thr)	de novo	gnomAD v4=6.84e-07	Pathogenic (PS2, PS3, PM1, PM2, PP2, PP3, PP4)	25.9	D	LP	T	D	D	D	0.528	0.535	I	D	none	212734	Yes	Yes; mildly reduced protein levels	Yes; no association with 26S and 30S proteasome complexes with accumulation in 19S precursors and fully assembled 19S particles
V24	1 (S42)	chr17:g.63831801_63831802del	c.1158_1159del	p.(Val387Serfs*9)	de novo	Absent	Pathogenic (PVS1, PS2, PM2, PP4)	35	N/A	N/A	N/A	N/A	N/A	N/A	N/A	N/A	N/A	N/A	none	676972	Not tested
V25	1 (S43)	chr17:g.63831925_63831927del	c.1177_1179del	p.(Lys393del)	de novo	Absent	Likely pathogenic (PS2, PM2, PM4, PP4)	21.6	N/A	N/A	N/A	N/A	N/A	N/A	N/A	N/A	N/A	N/A	none	676987	Not tested
V26	1 (S44)	chr17:g.63831930_63831931del	c.1182_1183del	p.(Asp394Glufs*2)	de novo	Absent	Pathogenic (PVS1, PS2, PS3, PM2, PP4)	35	N/A	N/A	N/A	N/A	N/A	D	N/A	N/A	N/A	N/A	none	212736	Yes	No	Yes; no association with 26S and 30S proteasome complexes with accumulation in 19S precursors and fully assembled 19S particles
RefSeq transcript used for PSMC5 is NM_002805.6.
N/A: not analyzed; REVEL: D= damaging, U= uncertain, B= benign; Alpha Missense: LP= likely pathogenic, A=ambiguous, LB= likely benign; Fathmm: D= damaging, T= tolerated; SIFT: D= deleterious, T= tolerated; PolyPhen-2: D= probably_damaging, PD= possibly damaging; MutationTaster: D= disease causing; MAF: minor allele frequency; MetaDome: HI= Highly Intolerent, I=Intolerant; ClinPred: D= damaging
iPSC: induced pluripotent stem cell; NCC: neural crest cell; NPC: neural progenitor cell
*The variant classification was done by SK and does not necessarily reflect the classification used by the testing lab for patients sequenced at GeneDx, LLC. Since PSMC5 is not a morbid OMIM gene, this analysis is just indicative. It is a simulation of the classification of variants following ACMG/AMP 2015 guidelines for OMIM genes and using InterVar (https://wintervar.wglab.org/)
**Segregation analysis could not be done or was incomplete because one or both parental samples were unvailable.
***Inherited from an affected mother
