# Supplementary material for: Investigating the neuronal role of the proteasomal ATPase subunit gene PSMC5 in neurodevelopmental proteasomopathies
Source: Nat Commun. 2025 Nov 26;16:10545. doi: 10.1038/s41467-025-65556-8 (PMC12658096; doi:10.1038/s41467-025-65556-8)
Supplement: Supplementary file 4 — Supplementary Table 2 [file 41467_2025_65556_MOESM4_ESM.xlsx]

## Sheet: Supplementary Table 2
Supplementary Table 2. Aggregated clinical features described by Human Phenotype Ontology (HPO) terms from the cohort of subjects with PSMC5 variants.
HPO description/name	#HPO_id	Number of subjects with the feature	Total number of subjects in whom the feature was assessed	Frequency in the cohort (%)	Level 1	Level 2	Level 3	Level 4	Level 5	Level 6	Level 7	Level 8	Level 9	Level 10	Level 11	Level 12	ID	Label
Neurodevelopmental abnormality	HP:0012759	44	44	100	Abnormality of the nervous system	Abnormal nervous system physiology	Neurodevelopmental abnormality										HP:0012759	Neurodevelopmental abnormality
Neurodevelopmental delay	HP:0012758	43	44	97.7273	Abnormality of the nervous system	Abnormal nervous system physiology	Neurodevelopmental abnormality	Neurodevelopmental delay									HP:0012758	Neurodevelopmental delay
Global developmental delay	HP:0001263	42	44	95.4545	Abnormality of the nervous system	Abnormal nervous system physiology	Neurodevelopmental abnormality	Neurodevelopmental delay	Global developmental delay								HP:0001263	Global developmental delay
Delayed speech and language development	HP:0000750	36	39	92.3077	Abnormality of the nervous system	Abnormal nervous system physiology	Abnormality of higher mental function	Language impairment	Delayed speech and language development								HP:0000750	Delayed speech and language development
Intellectual disability	HP:0001249	26	32	81.25	Abnormality of the nervous system	Abnormal nervous system physiology	Abnormality of higher mental function	Intellectual disability									HP:0001249	Intellectual disability
Abnormal facial shape	HP:0001999	32	40	80	Abnormality of head or neck	Abnormality of the head	Abnormality of the face	Abnormal facial shape									HP:0001999	Abnormal facial shape
Motor delay	HP:0001270	32	41	78.0488	Abnormality of the nervous system	Abnormal nervous system physiology	Neurodevelopmental abnormality	Neurodevelopmental delay	Motor delay								HP:0001270	Motor delay
Behavioral abnormality	HP:0000708	30	39	76.9231	Abnormality of the nervous system	Abnormal nervous system physiology	Behavioral abnormality										HP:0000708	Behavioral abnormality
Visual impairment	HP:0000505	27	37	72.973	Abnormality of the eye	Abnormal eye physiology	Abnormality of vision	Visual impairment									HP:0000505	Visual impairment
Generalized hypotonia	HP:0001290	27	38	71.0526	Abnormality of the musculoskeletal system	Abnormality of the musculature	Abnormal muscle physiology	Abnormal muscle tone	Hypotonia	Generalized hypotonia							HP:0001290	Generalized hypotonia
Feeding difficulties	HP:0011968	23	41	56.0976	Abnormality of the digestive system	Abnormality of digestive system physiology	Abdominal symptom	Feeding difficulties									HP:0011968	Feeding difficulties
Abnormality of brain morphology	HP:0012443	14	29	48.2759	Abnormality of the nervous system	Abnormal nervous system morphology	Morphological central nervous system abnormality	Abnormality of brain morphology									HP:0012443	Abnormality of brain morphology
Autistic behavior	HP:0000729	16	39	41.0256	Abnormality of the nervous system	Abnormal nervous system physiology	Behavioral abnormality	Autistic behavior									HP:0000729	Autistic behavior
Delayed ability to walk	HP:0031936	15	42	35.7143	Abnormality of the nervous system	Abnormal nervous system physiology	Neurodevelopmental abnormality	Neurodevelopmental delay	Motor delay	Delayed gross motor development	Delayed ability to walk						HP:0031936	Delayed ability to walk
Microcephaly	HP:0000252	15	38	39.4737	Abnormality of head or neck	Abnormality of the head	Abnormal skull morphology	Abnormality of skull size	Decreased head circumference	Microcephaly							HP:0000252	Microcephaly
Seizures	HP:0001250	14	43	32.5581	Abnormality of the nervous system	Abnormal nervous system physiology	Seizure										HP:0001250	Seizures
Short stature	HP:0004322	12	39	30.7692	Growth abnormality	Abnormality of body height	Short stature										HP:0004322	Short stature
Birth length less than 3rd percentile	HP:0003561	9	31	29.0323	Growth abnormality	Abnormality of body height	Short stature	Birth length less than 3rd percentile									HP:0003561	Birth length less than 3rd percentile
Hearing impairment	HP:0000365	11	39	28.2051	Abnormality of the ear	Abnormal ear physiology	Hearing abnormality	Hearing impairment									HP:0000365	Hearing impairment
Posteriorly rotated ears	HP:0000358	10	41	24.3902	Abnormality of the ear	Abnormal ear morphology	Abnormality of the outer ear	Abnormal location of ears	Posteriorly rotated ears								HP:0000358	Posteriorly rotated ears
Abnormal heart morphology	HP:0001627	10	43	23.2558	Abnormality of the cardiovascular system	Abnormality of cardiovascular system morphology	Abnormal heart morphology										HP:0001627	Abnormal heart morphology
Decreased body weight	HP:0004325	9	39	23.0769	Growth abnormality	Abnormality of body weight	Decreased body weight										HP:0004325	Decreased body weight
Autism	HP:0000717	9	40	22.5	Abnormality of the nervous system	Abnormal nervous system physiology	Behavioral abnormality	Autistic behavior	Autism								HP:0000717	Autism
Abnormality of the mandible	HP:0000277	14	39	35.8974	Abnormality of head or neck	Abnormality of the head	Abnormal skull morphology	Abnormality of facial skeleton	Abnormal jaw morphology	Abnormal mandible morphology							HP:0000277	Abnormality of the mandible
Congenital microcephaly	HP:0011451	6	28	21.4286	Abnormality of head or neck	Abnormality of the head	Abnormal skull morphology	Abnormality of skull size	Decreased head circumference	Microcephaly	Primary microcephaly						HP:0011451	Congenital microcephaly
Attention deficit hyperactivity disorder	HP:0007018	8	40	20	Abnormality of the nervous system	Abnormal nervous system physiology	Behavioral abnormality	Hyperactivity	Attention deficit hyperactivity disorder								HP:0007018	Attention deficit hyperactivity disorder
Aggressive behavior	HP:0000718	8	40	20	Abnormality of the nervous system	Abnormal nervous system physiology	Behavioral abnormality	Abnormal emotion/affect behavior	Abnormal aggressive, impulsive or violent behavior	Aggressive behavior							HP:0000718	Aggressive behavior
Thin upper lip vermilion	HP:0000219	8	41	19.5122	Abnormality of head or neck	Abnormality of the head	Abnormality of the face	Abnormality of the mouth	Abnormal oral morphology	Abnormal oral cavity morphology	Abnormal lip morphology	Abnormality of upper lip	Abnormality of upper lip vermillion	Thin upper lip vermilion			HP:0000219	Thin upper lip vermilion
Delayed gross motor development	HP:0002194	8	42	19.0476	Abnormality of the nervous system	Abnormal nervous system physiology	Neurodevelopmental abnormality	Neurodevelopmental delay	Motor delay	Delayed gross motor development							HP:0002194	Delayed gross motor development
Hypertelorism	HP:0000316	8	43	18.6047	Abnormality of the eye	Abnormal eye morphology	Abnormality of globe location	Hypertelorism									HP:0000316	Hypertelorism
Strabismus	HP:0000486	7	38	18.4211	Abnormality of the eye	Abnormal eye physiology	Abnormality of eye movement	Abnormal conjugate eye movement	Strabismus								HP:0000486	Strabismus
Hypermetropia	HP:0000540	7	38	18.4211	Abnormality of the eye	Abnormal eye physiology	Abnormality of refraction	Hypermetropia									HP:0000540	Hypermetropia
Downslanted palpebral fissures	HP:0000494	7	41	17.0732	Abnormality of head or neck	Abnormality of the head	Abnormality of the face	Abnormality of the orbital region	Abnormality of the ocular adnexa	Abnormal ocular adnexa morphology	Abnormal eyelid morphology	Abnormality of the palpebral fissures	Slanting of the palpebral fissure	Downslanted palpebral fissures			HP:0000494	Downslanted palpebral fissures
Micrognathia	HP:0000347	8	39	20.5128	Abnormality of head or neck	Abnormality of the head	Abnormal skull morphology	Abnormality of facial skeleton	Abnormal jaw morphology	Abnormal mandible morphology	Aplasia/Hypoplasia of the mandible						HP:0000347	Micrognathia
Absent speech	HP:0001344	7	42	16.6667	Abnormality of the nervous system	Abnormal nervous system physiology	Abnormality of higher mental function	Neurodevelopmental abnormality	Neurodevelopmental delay	Delayed speech and language development	Absent speech						HP:0001344	Absent speech
Expressive language delay	HP:0002474	7	42	16.6667	Abnormality of the nervous system	Abnormal nervous system physiology	Abnormality of higher mental function	Language impairment	Delayed speech and language development	Expressive language delay							HP:0002474	Expressive language delay
Astigmatism	HP:0000483	6	38	15.7895	Abnormality of the eye	Abnormal eye morphology	Abnormal anterior eye segment morphology	Abnormal cornea morphology	Abnormality of the curvature of the cornea	Astigmatism							HP:0000483	Astigmatism
Mild short stature	HP:0003502	6	40	15	Growth abnormality	Abnormality of body height	Short stature	Proportionate short stature	Mild short stature								HP:0003502	Mild short stature
Low-set ears	HP:0000369	6	41	14.6341	Abnormality of the ear	Abnormal ear morphology	Abnormality of the outer ear	Abnormal location of ears	Low-set ears								HP:0000369	Low-set ears
Microtia	HP:0008551	6	41	14.6341	Abnormality of the ear	Abnormal ear morphology	Abnormality of the outer ear	Abnormality of the pinna	Microtia								HP:0008551	Microtia
Downturned corners of mouth	HP:0002714	6	41	14.6341	Abnormality of head or neck	Abnormality of the head	Abnormality of the face	Abnormality of the mouth	Abnormal oral morphology	Abnormal oral cavity morphology	Abnormality of mouth shape	Downturned corners of mouth					HP:0002714	Downturned corners of mouth
Scoliosis	HP:0002650	6	43	13.9535	Abnormality of the musculoskeletal system	Abnormality of the skeletal system	Abnormal skeletal morphology	Abnormal axial skeleton morphology	Abnormality of the vertebral column	Abnormality of the curvature of the vertebral column	Scoliosis						HP:0002650	Scoliosis
Gastrostomy tube feeding in infancy	HP:0011471	6	44	13.6364	Abnormality of the digestive system	Abnormality of digestive system physiology	Abdominal symptom	Feeding difficulties	Feeding difficulties in infancy	Gastrostomy tube feeding in infancy							HP:0011471	Gastrostomy tube feeding in infancy
Failure to thrive	HP:0001508	5	39	12.8205	Growth abnormality	Abnormality of body weight	Decreased body weight	Failure to thrive									HP:0001508	Failure to thrive
Decreased body mass index	HP:0045082	5	39	12.8205	Growth abnormality	Abnormality of body weight	Abnormality of body mass index	Decreased body mass index									HP:0045082	Decreased body mass index
Optic nerve hypoplasia	HP:0000609	5	39	12.8205	Abnormality of the eye	Abnormal eye morphology	Abnormal posterior eye segment morphology	Abnormal fundus morphology	Abnormality of the optic nerve	Aplasia/Hypoplasia of the optic nerve	Optic nerve hypoplas						HP:0000609	Optic nerve hypoplasia
Epicanthus	HP:0000286	5	41	12.1951	Abnormality of head or neck	Abnormality of the head	Abnormality of the face	Abnormality of the orbital region	Abnormality of the ocular adnexa	Abnormal ocular adnexa morphology	Abnormal eyelid morphology	Epicanthus					HP:0000286	Epicanthus
Prominent forehead	HP:0011220	5	41	12.1951	Abnormality of head or neck	Abnormality of the head	Abnormality of the face	Abnormality of the forehead	Prominent forehead								HP:0011220	Prominent forehead
Retrognathia	HP:0000278	5	41	12.1951	Abnormality of head or neck	Abnormality of the head	Abnormal skull morphology	Abnormality of facial skeleton	Abnormal jaw morphology	Abnormal mandible morphology	Retrognathia						HP:0000278	Retrognathia
Wide nasal bridge	HP:0000431	5	41	12.1951	Abnormality of head or neck	Abnormality of the head	Abnormality of the face	Abnormality of the nose	Abnormal nasal morphology	Abnormal nasal bridge morphology	Wide nasal bridge						HP:0000431	Wide nasal bridge
Abnormality of the kidney	HP:0000077	5	41	12.1951	Abnormality of the genitourinary system	Abnormality of the urinary system	Abnormality of the upper urinary tract	Abnormality of the kidney									HP:0000077	Abnormality of the kidney
Delayed fine motor development	HP:0010862	5	42	11.9048	Abnormality of the nervous system	Abnormal nervous system physiology	Neurodevelopmental abnormality	Neurodevelopmental delay	Motor delay	Delayed fine motor development							HP:0010862	Delayed fine motor development
Dysphagia	HP:0002015	5	43	11.6279	Abnormality of the digestive system	Abnormality of the gastrointestinal tract	Functional abnormality of the gastrointestinal tract	Abnormal esophagus physiology	Dysphagia								HP:0002015	Dysphagia
Intellectual disability, severe	HP:0010864	5	44	11.3636	Abnormality of the nervous system	Neurodevelopmental abnormality	Intellectual disability	Intellectual disability, severe									HP:0010864	Intellectual disability, severe
Gait imbalance	HP:0002141	5	44	11.3636	Abnormality of the nervous system	Abnormal nervous system physiology	Abnormality of movement	Gait disturbance	Gait imbalance								HP:0002141	Gait imbalance
Clinodactyly of the 5th finger	HP:0004209	5	44	11.3636	Abnormality of limbs	Abnormality of limb bone	Abnormality of limb bone morphology	Abnormal digit morphology	Abnormality of finger	Abnormal 5th finger morphology	Deviation of the 5th finger	Clinodactyly of the 5th finger					HP:0004209	Clinodactyly of the 5th finger
Myopia	HP:0000545	4	38	10.5263	Abnormality of the eye	Abnormal eye physiology	Abnormality of refraction	Myopia									HP:0000545	Myopia
Small pituitary gland	HP:0012506	3	29	10.3448	Abnormality of the nervous system	Abnormal nervous system morphology	Morphological central nervous system abnormality	Abnormality of brain morphology	Abnormality of the pituitary gland	Abnormal size of pituitary gland	Small pituitary gland						HP:0012506	Small pituitary gland
Severe conductive hearing impairment	HP:0012717	4	39	10.2564	Abnormality of the ear	Abnormal ear morphology	Abnormality of the middle ear	Functional abnormality of the middle ear	Conductive hearing impairment	Severe conductive hearing impairment							HP:0012717	Severe conductive hearing impairment
Impaired social interactions	HP:0000735	4	40	10	Abnormality of the nervous system	Abnormal nervous system physiology	Behavioral abnormality	Abnormal social behavior	Impaired social interactions								HP:0000735	Impaired social interactions
Abnormal social behavior	HP:0012433	4	40	10	Abnormality of the nervous system	Abnormal nervous system physiology	Behavioral abnormality	Abnormal social behavior									HP:0012433	Abnormal social behavior
Thin vermilion border	HP:0000233	4	41	9.7561	Abnormality of head or neck	Abnormality of the head	Abnormality of the face	Abnormality of the mouth	Abnormal oral morphology	Abnormal oral cavity morphology	Abnormal lip morphology	Thin vermilion border					HP:0000233	Thin vermilion border
Short philtrum	HP:0000322	4	41	9.7561	Abnormality of head or neck	Abnormality of the head	Abnormality of the face	Abnormality of the mouth	Abnormal oral morphology	Abnormal oral cavity morphology	Abnormal lip morphology	Abnormality of upper lip	Abnormality of the philtrum	Short philtrum			HP:0000322	Short philtrum
Triangular face	HP:0000325	4	41	9.7561	Abnormality of head or neck	Abnormality of the head	Abnormality of the face	Abnormal facial shape	Triangular face								HP:0000325	Triangular face
High anterior hairline	HP:0009890	4	41	9.7561	Abnormality of head or neck	Abnormality of the head	Abnormal scalp morphology	Abnormality of the scalp hair	Abnormality of the hairline	Abnormality of the frontal hairline	High anterior hairline						HP:0009890	High anterior hairline
Short palpebral fissure	HP:0012745	4	41	9.7561	Abnormality of head or neck	Abnormality of the head	Abnormality of the face	Abnormality of the orbital region	Abnormality of the ocular adnexa	Abnormal ocular adnexa morphology	Abnormal eyelid morphology	Abnormality of the palpebral fissures	Abnormal size of the palpebral fissures	Short palpebral fissure			HP:0012745	Short palpebral fissure
Smooth philtrum	HP:0000319	4	41	9.7561	Abnormality of head or neck	Abnormality of the head	Abnormality of the face	Abnormality of the mouth	Abnormal oral morphology	Abnormal oral cavity morphology	Abnormal lip morphology	Abnormality of upper lip	Abnormality of the philtrum	Smooth philtrum			HP:0000319	Smooth philtrum
Poor fine motor coordination	HP:0007010	4	42	9.52381	Abnormality of the nervous system	Abnormal nervous system physiology	Abnormal central motor function	Abnormality of coordination	Poor motor coordination	Poor fine motor coordination							HP:0007010	Poor fine motor coordination
Language impairment	HP:0002463	4	42	9.52381	Abnormality of the nervous system	Abnormal nervous system physiology	Abnormality of higher mental function	Language impairment									HP:0002463	Language impairment
Delayed ability to sit	HP:0025336	4	42	9.52381	Abnormality of the nervous system	Abnormal nervous system physiology	Neurodevelopmental abnormality	Neurodevelopmental delay	Motor delay	Delayed gross motor development	Delayed ability to sit						HP:0025336	Delayed ability to sit
Gastroesophageal reflux	HP:0002020	4	43	9.30233	Abnormality of the digestive system	Abnormality of digestive system physiology	Functional abnormality of the gastrointestinal tract	Abnormal esophagus physiology	Gastroesophageal reflux								HP:0002020	Gastroesophageal reflux
Atrial septal defect	HP:0001631	4	43	9.30233	Abnormality of the cardiovascular system	Abnormality of cardiovascular system morphology	Abnormal heart morphology	Abnormal cardiac atrium morphology	Atrial septal defect								HP:0001631	Atrial septal defect
Tapered finger	HP:0001182	4	44	9.09091	Abnormality of limbs	Abnormality of limb bone	Abnormality of limb bone morphology	Abnormal digit morphology	Abnormality of finger	Long fingers	Tapered finger						HP:0001182	Tapered finger
Intellectual disability, mild	HP:0001256	4	44	9.09091	Abnormality of the nervous system	Abnormal nervous system physiology	Neurodevelopmental abnormality	Intellectual disability	Intellectual disability, mild								HP:0001256	Intellectual disability, mild
Intellectual disability, moderate	HP:0002342	4	44	9.09091	Abnormality of the nervous system	Abnormal nervous system physiology	Neurodevelopmental abnormality	Intellectual disability	Intellectual disability, moderate								HP:0002342	Intellectual disability, moderate
Cognitive impairment	HP:0100543	4	44	9.09091	Abnormality of the nervous system	Abnormal nervous system physiology	Abnormality of higher mental function	Cognitive impairment									HP:0100543	Cognitive impairment
Hyperopic astigmatism	HP:0000484	3	38	7.89474	Abnormality of the eye	Abnormal eye morphology	Abnormal anterior eye segment morphology	Abnormal cornea morphology	Abnormality of the curvature of the cornea	Astigmatism	Hyperopic astigmatism						HP:0000484	Hyperopic astigmatism
Amblyopia	HP:0000646	3	38	7.89474	Abnormality of the eye	Abnormal eye physiology	Abnormality of vision	Visual impairment	Reduced visual acuity	Amblyopia							HP:0000646	Amblyopia
Progressive microcephaly	HP:0000253	3	38	7.89474	Abnormality of head or neck	Abnormality of the head	Abnormal skull morphology	Abnormality of skull size	Decreased head circumference	Microcephaly	Secondary microcephaly	Progressive microcephaly					HP:0000253	Progressive microcephaly
Abnormality of optic chiasm morphology	HP:0025163	3	39	7.69231	Abnormality of the eye	Abnormal eye morphology	Abnormal posterior eye segment morphology	Abnormal fundus morphology	Abnormality of the optic nerve	Abnormality of optic chiasm morphology							HP:0025163	Abnormality of optic chiasm morphology
Muscular hypotonia of the trunk	HP:0008936	3	40	7.5	Abnormality of the musculoskeletal system	Abnormality of the musculature	Abnormal muscle physiology	Abnormal muscle tone	Hypotonia	Axial hypotonia							HP:0008936	Muscular hypotonia of the trunk
Depressed nasal bridge	HP:0005280	3	41	7.31707	Abnormality of head or neck	Abnormality of the head	Abnormality of the face	Abnormality of the nose	Abnormal nasal morphology	Abnormal nasal bridge morphology	Depressed nasal bridge						HP:0005280	Depressed nasal bridge
Low-set, posteriorly rotated ears	HP:0000368	3	41	7.31707	Abnormality of the ear	Abnormal ear morphology	Abnormality of the outer ear	Abnormal location of ears	Low-set ears	Low-set, posteriorly rotated ears							HP:0000368	Low-set, posteriorly rotated ears
Open mouth	HP:0000194	3	41	7.31707	Abnormality of head or neck	Abnormality of the head	Abnormality of the face	Abnormality of the mouth	Abnormal oral morphology	Abnormal oral cavity morphology	Abnormality of mouth shape	Open mouth					HP:0000194	Open mouth
Pointed chin	HP:0000307	3	41	7.31707	Abnormality of head or neck	Abnormality of the head	Abnormality of the face	Abnormality of the chin	Pointed chin								HP:0000307	Pointed chin
Facial asymmetry	HP:0000324	3	41	7.31707	Abnormality of head or neck	Abnormality of the head	Abnormality of the face	Abnormal facial shape	Facial asymmetry								HP:0000324	Facial asymmetry
Broad nasal tip	HP:0000455	3	41	7.31707	Abnormality of head or neck	Abnormality of the head	Abnormality of the face	Abnormality of the nose	Abnormal nasal morphology	Anteverted nares	Broad nasal tip						HP:0000455	Broad nasal tip
Frontal bossing	HP:0002007	3	41	7.31707	Abnormality of head or neck	Abnormality of the head	Abnormality of the face	Abnormality of the forehead	Frontal bossing								HP:0002007	Frontal bossing
High, narrow palate	HP:0002705	3	41	7.31707	Abnormality of head or neck	Abnormality of the head	Abnormality of the face	Abnormality of the mouth	Abnormal oral morphology	Abnormal oral cavity morphology	Abnormal palate morphology	High palate	High, narrow palate				HP:0002705	High, narrow palate
Metopic synostosis	HP:0011330	3	41	7.31707	Abnormality of head or neck	Abnormality of the head	Abnormal skull morphology	Abnormality of the calvaria	Abnormality of the fontanelles or cranial sutures	Abnormality of cranial sutures	Abnormality of the metopic suture	Metopic synostosis					HP:0011330	Metopic synostosis
Midface retrusion	HP:0011800	3	41	7.31707	Abnormality of head or neck	Abnormality of the head	Abnormality of the face	Abnormality of the midface	Midface retrusion								HP:0011800	Midface retrusion
Wide nasal base	HP:0012810	3	41	7.31707	Abnormality of head or neck	Abnormality of the head	Abnormality of the face	Abnormality of the nose	Abnormal nasal base	Wide nasal base							HP:0012810	Wide nasal base
Sparse eyebrow	HP:0045075	3	41	7.31707	Abnormality of head or neck	Abnormality of the head	Abnormality of the face	Abnormality of the orbital region	Abnormality of the ocular adnexa	Abnormal ocular adnexa morphology	Abnormal eyebrow morphology	Aplasia/Hypoplasia of the eyebrow	Sparse eyebrow				HP:0045075	Sparse eyebrow
Upslanted palpebral fissure	HP:0000582	3	41	7.31707	Abnormality of head or neck	Abnormality of the head	Abnormality of the face	Abnormality of the orbital region	Abnormality of the ocular adnexa	Abnormal ocular adnexa morphology	Abnormal eyelid morphology	Abnormality of the palpebral fissures	Slanting of the palpebral fissure	Upslanted palpebral fissure			HP:0000582	Upslanted palpebral fissure
Hydronephrosis	HP:0000126	3	43	6.97674	Abnormality of the genitourinary system	Abnormality of the urinary system	Abnormality of the upper urinary tract	Abnormality of the kidney	Abnormal renal morphology	Abnormal renal pelvis morphology	Dilatation of the renal pelvis	Hydronephrosis					HP:0000126	Hydronephrosis
Patent ductus arteriosus	HP:0001643	3	43	6.97674	Abnormality of the cardiovascular system	Abnormality of cardiovascular system morphology	Abnormal vascular morphology	Abnormal blood vessel morphology	Abnormal morphology of the great vessels	Congenital malformation of the great arteries	Patent ductus arteriosus						HP:0001643	Patent ductus arteriosus
Patent foramen ovale	HP:0001655	3	43	6.97674	Abnormality of the cardiovascular system	Abnormality of cardiovascular system morphology	Abnormal heart morphology	Abnormal cardiac atrium morphology	Atrial septal defect	Patent foramen ovale							HP:0001655	Patent foramen ovale
Abnormal aortic arch morphology	HP:0012303	3	43	6.97674	Abnormality of the cardiovascular system	Abnormality of cardiovascular system morphology	Abnormal vascular morphology	Abnormal blood vessel morphology	Abnormal morphology of the great vessels	Abnormal aortic morphology	Abnormal aortic arch morphology						HP:0012303	Abnormal aortic arch morphology
Hypoplasia of the corpus callosum	HP:0002079	2	29	6.89655	Abnormality of the nervous system	Abnormal nervous system morphology	Morphological central nervous system abnormality	Abnormality of brain morphology	Abnormality of forebrain morphology	Abnormal cerebral morphology	Abnormality of the cerebral subcortex	Abnormal cerebral white matter morphology	Abnormal corpus callosum morphology	Thin corpus callosum	Aplasia/Hypoplasia of the corpus callosum	Hypoplasia of the corpus callosum	HP:0002079	Hypoplasia of the corpus callosum
Small cerebral cortex	HP:0002472	2	29	6.89655	Abnormality of the nervous system	Abnormal nervous system morphology	Morphological central nervous system abnormality	Abnormality of brain morphology	Abnormality of forebrain morphology	Abnormal cerebral morphology	Abnormal cerebral cortex morphology	Small cerebral cortex					HP:0002472	Small cerebral cortex
Focal white matter lesions	HP:0007042	2	29	6.89655	Abnormality of the nervous system	Abnormal nervous system morphology	Morphological central nervous system abnormality	Abnormality of brain morphology	Abnormality of forebrain morphology	Abnormal cerebral morphology	Abnormality of the cerebral subcortex	Abnormal cerebral white matter morphology	Focal white matter lesions				HP:0007042	Focal white matter lesions
Delayed myelination	HP:0012448	2	29	6.89655	Abnormality of the nervous system	Abnormal nervous system morphology	Abnormal myelination	Delayed myelination									HP:0012448	Delayed myelination
Easy fatigability	HP:0003388	3	44	6.81818	Abnormality of the musculoskeletal system	Abnormality of the musculature	Abnormal muscle physiology	Functional motor deficit	Easy fatigability								HP:0003388	Easy fatigability
Hypertrichosis	HP:0000998	3	44	6.81818	Abnormality of the integument	Abnormality of skin adnexa morphology	Abnormal hair morphology	Abnormal hair quantity	Hypertrichosis								HP:0000998	Hypertrichosis
Fine hair	HP:0002213	3	44	6.81818	Abnormality of the integument	Abnormality of skin adnexa morphology	Abnormal hair morphology	Abnormality of hair texture	Fine hair								HP:0002213	Fine hair
Recurrent infections	HP:0002719	3	44	6.81818	Abnormality of the immune system	Abnormality of immune system physiology	Unusual infection	Recurrent infections									HP:0002719	Recurrent infections
Retractile testis	HP:0012646	3	44	6.81818	Abnormality of the genitourinary system	Abnormality of the genital system	Abnormal reproductive system morphology	Abnormal external genitalia	Abnormality of male external genitalia	Abnormal testis morphology	Retractile testis						HP:0012646	Retractile testis
Deeply set eye	HP:0000490	3	44	6.81818	Abnormality of the eye	Abnormal eye morphology	Abnormality of globe location	Deeply set eye									HP:0000490	Deeply set eye
Constipation	HP:0002019	3	44	6.81818	Abnormality of the digestive system	Abnormality of digestive system physiology	Abdominal symptom	Constipation									HP:0002019	Constipation
Talipes equinovarus	HP:0001762	3	44	6.81818	Abnormality of limbs	Abnormality of the lower limb	Abnormal foot morphology	Positional foot deformity	Talipes	Talipes equinovarus							HP:0001762	Talipes equinovarus
Long fingers	HP:0100807	3	44	6.81818	Abnormality of limbs	Abnormality of limb bone	Abnormality of limb bone morphology	Abnormal digit morphology	Abnormality of finger	Long fingers							HP:0100807	Long fingers
Congenital thrombocytopenia	HP:0001905	3	44	6.81818	Abnormality of blood and blood-forming tissues	Abnormality of thrombocytes	Abnormal platelet morphology	Abnormal platelet count	Thrombocytopenia	Congenital thrombocytopenia							HP:0001905	Congenital thrombocytopenia
Sleep apnea	HP:0010535	3	44	6.81818	Abnormality of the respiratory system	Abnormal respiratory system physiology	Abnormal pattern of respiration	Apnea	Sleep apnea								HP:0010535	Sleep apnea
Developmental regression	HP:0002376	3	44	6.81818	Abnormality of the nervous system	Abnormal nervous system physiology	Neurodevelopmental abnormality	Developmental regression									HP:0002376	Developmental regression
Cerebral palsy	HP:0100021	3	44	6.81818	Abnormality of the nervous system	Abnormal nervous system physiology	Abnormal central motor function	Cerebral palsy									HP:0100021	Cerebral palsy
Specific learning disability	HP:0001328	3	44	6.81818	Abnormality of the nervous system	Abnormal nervous system physiology	Abnormality of higher mental function	Neurodevelopmental abnormality	Neurodevelopmental delay	Delayed speech and language development	Absent speech						HP:0001344	Absent speech
Exotropia	HP:0000577	2	38	5.26316	Abnormality of the eye	Abnormal eye physiology	Abnormality of eye movement	Abnormal conjugate eye movement	Strabismus	Exodeviation	Exotropia						HP:0000577	Exotropia
Anisometropia	HP:0012803	2	38	5.26316	Abnormality of the eye	Abnormal eye physiology	Abnormality of refraction	Anisometropia									HP:0012803	Anisometropia
Abnormality of the optic nerve	HP:0000587	2	39	5.12821	Abnormality of the eye	Abnormal eye morphology	Abnormal posterior eye segment morphology	Abnormal fundus morphology	Abnormality of the optic nerve								HP:0000587	Abnormality of the optic nerve
Aplasia/Hypoplasia of the optic nerve	HP:0008058	2	39	5.12821	Abnormality of the eye	Abnormal eye morphology	Abnormal posterior eye segment morphology	Abnormal fundus morphology	Abnormality of the optic nerve	Aplasia/Hypoplasia of the optic nerve	Aplasia/Hypoplasia affecting the fundus	Aplasia/Hypoplasia of the optic nerve					HP:0008058	Aplasia/Hypoplasia of the optic nerve
Anxiety	HP:0000739	2	40	5	Abnormality of the nervous system	Abnormal nervous system physiology	Behavioral abnormality	Impairment in personality functioning	Abnormal fear/anxiety-related behavior	Anxiety							HP:0000739	Anxiety
Sleep disturbance	HP:0002360	2	40	5	Abnormality of the nervous system	Abnormal nervous system physiology	Behavioral abnormality	Sleep disturbance									HP:0002360	Sleep disturbance
Oppositional defiant disorder	HP:0010865	2	40	5	Abnormality of the nervous system	Abnormal nervous system physiology	Behavioral abnormality	Oppositional defiant disorder									HP:0010865	Oppositional defiant disorder
Oral aversion	HP:0012523	2	40	5	Abnormality of the nervous system	Abnormal nervous system physiology	Behavioral abnormality	Abnormal consumption behavior	Abnormal eating behavior	Oral aversion							HP:0012523	Oral aversion
Abnormal temper tantrums	HP:0025160	2	40	5	Abnormality of the nervous system	Abnormal nervous system physiology	Behavioral abnormality	Abnormal temper tantrums									HP:0025160	Abnormal temper tantrums
Severe temper tantrums	HP:0025162	2	40	5	Abnormality of the nervous system	Abnormal nervous system physiology	Behavioral abnormality	Abnormal temper tantrums	Severe temper tantrums								HP:0025162	Severe temper tantrums
Mandibular prognathia	HP:0000303	2	41	4.87805	Abnormality of head or neck	Abnormality of the head	Abnormal skull morphology	Abnormality of facial skeleton	Abnormal jaw morphology	Abnormal mandible morphology	Mandibular prognathia						HP:0000303	Mandibular prognathia
Small earlobe	HP:0000385	2	41	4.87805	Abnormality of the ear	Abnormal ear morphology	Abnormality of the outer ear	Abnormality of the pinna	Abnormal earlobe morphology	Aplasia/Hypoplasia of the earlobes	Small earlobe						HP:0000385	Small earlobe
Auricular pit	HP:0030025	2	41	4.87805	Abnormality of the ear	Abnormal ear morphology	Abnormality of the outer ear	Abnormality of the pinna	Auricular pit								HP:0030025	Auricular pit
Narrow mouth	HP:0000160	2	41	4.87805	Abnormality of head or neck	Abnormality of the head	Abnormality of the face	Abnormality of the mouth	Abnormal oral morphology	Abnormal oral cavity morphology	Abnormality of mouth size	Narrow mouth					HP:0000160	Narrow mouth
Brachycephaly	HP:0000248	2	41	4.87805	Abnormality of head or neck	Abnormality of the head	Abnormal skull morphology	Abnormality of the calvaria	Abnormality of calvarial morphology	Brachycephaly							HP:0000248	Brachycephaly
Microretrognathia	HP:0000308	2	41	4.87805	Abnormality of head or neck	Abnormality of the head	Abnormal skull morphology	Abnormality of facial skeleton	Abnormal jaw morphology	Abnormal mandible morphology	Aplasia/Hypoplasia of the mandible	Micrognathia					HP:0000308	Microretrognathia
Narrow forehead	HP:0000341	2	41	4.87805	Abnormality of head or neck	Abnormality of the head	Abnormality of the face	Abnormality of the forehead	Narrow forehead								HP:0000341	Narrow forehead
High forehead	HP:0000348	2	41	4.87805	Abnormality of head or neck	Abnormality of the head	Abnormality of the face	Abnormality of the forehead	High forehead								HP:0000348	High forehead
Bulbous nose	HP:0000414	2	41	4.87805	Abnormality of head or neck	Abnormality of the head	Abnormality of the face	Abnormality of the nose	Abnormal nasal morphology	Bulbous nose							HP:0000414	Bulbous nose
Prominent nasal bridge	HP:0000426	2	41	4.87805	Abnormality of head or neck	Abnormality of the head	Abnormality of the face	Abnormality of the nose	Abnormal nasal morphology	Abnormal nasal bridge morphology	Prominent nasal bridge						HP:0000426	Prominent nasal bridge
Underdeveloped nasal alae	HP:0000430	2	41	4.87805	Abnormality of head or neck	Abnormality of the head	Abnormality of the face	Abnormality of the nose	Abnormal nasal morphology	Aplasia/Hypoplasia involving the nose	Underdeveloped nasal alae						HP:0000430	Underdeveloped nasal alae
Anteverted nares	HP:0000463	2	41	4.87805	Abnormality of head or neck	Abnormality of the head	Abnormality of the face	Abnormality of the nose	Abnormal nasal morphology	Anteverted nares							HP:0000463	Anteverted nares
Long eyelashes	HP:0000527	2	41	4.87805	Abnormality of head or neck	Abnormality of the head	Abnormality of the face	Abnormality of the orbital region	Abnormality of the ocular adnexa	Abnormal ocular adnexa morphology	Abnormal eyelid morphology	Abnormal eyelash morphology	Long eyelashes				HP:0000527	Long eyelashes
Abnormality of the skull	HP:0000929	2	41	4.87805	Abnormality of head or neck	Abnormality of the head	Abnormal skull morphology										HP:0000929	Abnormality of the skull
Myopathic facies	HP:0002058	2	41	4.87805	Abnormality of head or neck	Abnormality of the head	Abnormality of the face	Abnormal facial expression	Decreased facial expression	Myopathic facies							HP:0002058	Myopathic facies
Short nose	HP:0003196	2	41	4.87805	Abnormality of head or neck	Abnormality of the head	Abnormality of the face	Abnormality of the nose	Abnormal nasal morphology	Short nose							HP:0003196	Short nose
Prominent metopic ridge	HP:0005487	2	41	4.87805	Abnormality of head or neck	Abnormality of the head	Abnormality of the face	Abnormality of the forehead	Abnormality of the metopic suture	Prominent metopic ridge							HP:0005487	Prominent metopic ridge
Flat face	HP:0012368	2	41	4.87805	Abnormality of head or neck	Abnormality of the head	Abnormality of the face	Abnormal facial shape	Flat face								HP:0012368	Flat face
Narrow palpebral fissure	HP:0045025	2	41	4.87805	Abnormality of head or neck	Abnormality of the head	Abnormality of the face	Abnormality of the orbital region	Abnormality of the ocular adnexa	Abnormal ocular adnexa morphology	Abnormal eyelid morphology	Abnormality of the palpebral fissures	Abnormal size of the palpebral fissures	Narrow palpebral fissure			HP:0045025	Narrow palpebral fissure
Unilateral cleft lip	HP:0100333	2	41	4.87805	Abnormality of head or neck	Abnormality of the head	Abnormality of the face	Abnormality of the mouth	Abnormal oral morphology	Abnormal oral cavity morphology	Abnormal lip morphology	Abnormality of upper lip	Cleft upper lip	Non-midline cleft lip	Unilateral cleft lip		HP:0100333	Unilateral cleft lip
Cleft lip	HP:0410030	2	41	4.87805	Abnormality of head or neck	Abnormality of the head	Abnormality of the face	Abnormality of the mouth	Abnormal oral morphology	Abnormal oral cavity morphology	Oral cleft	Cleft lip					HP:0410030	Cleft lip
Overfolded helix	HP:0000396	2	41	4.87805	Abnormality of the ear	Abnormal ear morphology	Abnormality of the outer ear	Abnormality of the pinna	Abnormal helix morphology	Abnormally folded helix	Overfolded helix						HP:0000396	Overfolded helix
Broad forehead	HP:0000337	2	41	4.87805	Abnormality of head or neck	Abnormality of the head	Abnormality of the face	Abnormality of the forehead	Broad forehead								HP:0000337	Broad forehead
Narrow nasal bridge	HP:0000446	2	41	4.87805	Abnormality of head or neck	Abnormality of the head	Abnormality of the face	Abnormality of the nose	Abnormal nasal morphology	Abnormal nasal bridge morphology	Narrow nasal bridge						HP:0000446	Narrow nasal bridge
Prominent nose	HP:0000448	2	41	4.87805	Abnormality of head or neck	Abnormality of the head	Abnormality of the face	Abnormality of the nose	Abnormal nasal morphology	Prominent nose							HP:0000448	Prominent nose
Inability to walk	HP:0002540	2	42	4.7619	Abnormality of the nervous system	Abnormal nervous system physiology	Abnormality of movement	Gait disturbance	Inability to walk								HP:0002540	Inability to walk
Febrile seizures	HP:0002373	2	43	4.65116	Abnormality of the nervous system	Abnormal nervous system physiology	Seizure	Infection-related seizure	Seizure precipitated by febrile infection	Febrile seizure (within the age range of 3 months to 6 years)							HP:0002373	Febrile seizures
Thoracolumbar scoliosis	HP:0002944	2	43	4.65116	Abnormality of the musculoskeletal system	Abnormality of the skeletal system	Abnormal skeletal morphology	Abnormal axial skeleton morphology	Abnormality of the vertebral column	Abnormality of the curvature of the vertebral column	Scoliosis	Thoracolumbar scoliosis					HP:0002944	Thoracolumbar scoliosis
Abnormal aortic valve morphology	HP:0001646	2	43	4.65116	Abnormality of the cardiovascular system	Abnormality of cardiovascular system morphology	Abnormal heart morphology	Abnormal heart valve morphology	Abnormal aortic valve morphology								HP:0001646	Abnormal aortic valve morphology
Bicuspid aortic valve	HP:0001647	2	43	4.65116	Abnormality of the cardiovascular system	Abnormality of cardiovascular system morphology	Abnormal heart morphology	Abnormal heart valve morphology	Abnormal aortic valve morphology	Abnormal aortic valve cusp morphology	Bicuspid aortic valve						HP:0001647	Bicuspid aortic valve
Coarctation of aorta	HP:0001680	2	43	4.65116	Abnormality of the cardiovascular system	Abnormality of cardiovascular system morphology	Abnormal vascular morphology	Abnormal blood vessel morphology	Abnormal morphology of the great vessels	Abnormal aortic morphology	Coarctation of aorta						HP:0001680	Coarctation of aorta
Left ventricular hypertrophy	HP:0001712	2	43	4.65116	Abnormality of the cardiovascular system	Abnormality of cardiovascular system morphology	Abnormal heart morphology	Abnormal cardiac ventricle morphology	Abnormal left ventricle morphology	Left ventricular hypertrophy							HP:0001712	Left ventricular hypertrophy
Recurrent hand flapping	HP:0100023	2	44	4.54545	Abnormality of the nervous system	Abnormal nervous system physiology	Abnormal central motor function	Involuntary movements	Motor stereotypy	Recurrent hand flapping							HP:0100023	Recurrent hand flapping
Joint hypermobility	HP:0001382	2	44	4.54545	Abnormality of the musculoskeletal system	Abnormality of musculoskeletal physiology	Abnormality of joint mobility	Joint hypermobility									HP:0001382	Joint hypermobility
Joint laxity	HP:0001388	2	44	4.54545	Abnormality of the musculoskeletal system	Abnormality of musculoskeletal physiology	Abnormality of joint mobility	Joint laxity									HP:0001388	Joint laxity
Skeletal muscle atrophy	HP:0003202	2	44	4.54545	Abnormality of the musculoskeletal system	Abnormality of the musculature	Abnormal skeletal muscle morphology	Abnormality of muscle size	Skeletal muscle atrophy	Skeletal muscle atrophy							HP:0003202	Skeletal muscle atrophy
Lower limb hypertonia	HP:0006895	2	44	4.54545	Abnormality of the musculoskeletal system	Abnormality of the musculature	Abnormal muscle physiology	Abnormal muscle tone	Hypertonia	Limb hypertonia	Lower limb hypertonia						HP:0006895	Lower limb hypertonia
Sacral dimple	HP:0000960	2	44	4.54545	Abnormality of the integument	Abnormality of the skin	Abnormality of skin morphology	Localized skin lesion	Skin dimple	Sacral dimple							HP:0000960	Sacral dimple
Small nail	HP:0001792	2	44	4.54545	Abnormality of the integument	Abnormality of skin adnexa morphology	Abnormality of the nail	Aplasia/Hypoplasia of the nails	Small nail								HP:0001792	Small nail
Fair hair	HP:0002286	2	44	4.54545	Abnormality of the integument	Abnormality of skin adnexa morphology	Abnormal hair morphology	Abnormality of hair pigmentation	Hypopigmentation of hair	Generalized hypopigmentation of hair	Fair hair						HP:0002286	Fair hair
Dermal translucency	HP:0010648	2	44	4.54545	Abnormality of the integument	Abnormality of the skin	Abnormality of skin morphology	Dermal translucency									HP:0010648	Dermal translucency
Recurrent urinary tract infections	HP:0000010	2	44	4.54545	Abnormality of the genitourinary system	Abnormality of the urinary system	Abnormality of the urinary system physiology	Recurrent urinary tract infections									HP:0000010	Recurrent urinary tract infections
Neurogenic bladder	HP:0000011	2	44	4.54545	Abnormality of the genitourinary system	Abnormality of the urinary system	Abnormality of the lower urinary tract	Abnormality of the bladder	Functional abnormality of the bladder	Neurogenic bladder							HP:0000011	Neurogenic bladder
Scrotal hypoplasia	HP:0000046	2	44	4.54545	Abnormality of the genitourinary system	Abnormality of the genital system	Abnormal reproductive system morphology	Abnormal external genitalia	Abnormality of male external genitalia	Abnormality of the scrotum	Small scrotum	Hypoplastic male external genitalia	Small scrotum				HP:0000046	Scrotal hypoplasia
Anal atresia	HP:0002023	2	44	4.54545	Abnormality of the digestive system	Abnormality of digestive system morphology	Morphological abnormality of the gastrointestinal tract	Anorectal anomaly	Abnormality of the anus	Anal atresia							HP:0002023	Anal atresia
Heart murmur	HP:0030148	2	44	4.54545	Abnormality of the cardiovascular system	Abnormal cardiovascular system physiology	Abnormal heart sound	Heart murmur									HP:0030148	Heart murmur
Premature birth	HP:0001622	2	44	4.54545	Abnormality of prenatal development or birth	Premature birth											HP:0001622	Premature birth
Prominent fingertip pads	HP:0001212	2	44	4.54545	Abnormality of limbs	Abnormality of limb bone	Abnormality of limb bone morphology	Abnormal digit morphology	Abnormality of finger	Abnormal fingertip morphology	Prominent fingertip pads						HP:0001212	Prominent fingertip pads
Pes planus	HP:0001763	2	44	4.54545	Abnormality of limbs	Abnormality of the lower limb	Abnormal foot morphology	Pes planus									HP:0001763	Pes planus
Long toe	HP:0010511	2	44	4.54545	Abnormality of limbs	Abnormality of limb bone	Abnormality of limb bone morphology	Abnormal digit morphology	Abnormality of toe	Long toe							HP:0010511	Long toe
Repetitive compulsive behavior	HP:0008762	2	44	4.54545	Abnormality of the nervous system	Abnormal nervous system physiology	Abnormal central motor function	Involuntary movements	Motor stereotypy	Repetitive compulsive behavior							HP:0008762	Repetitive compulsive behavior
Tip-toe gait	HP:0030051	2	44	4.54545	Abnormality of the nervous system	Abnormal nervous system physiology	Abnormality of movement	Gait disturbance									HP:0030051	Tip-toe gait
Humoral immunodeficiency	HP:0005363	2	44	4.54545	Abnormality of the immune system	Abnormality of immune system physiology	Immunodeficiency	Humoral immunodeficiency									HP:0005363	Humoral immunodeficiency
Cryptorchidism	HP:0000028	2	44	4.54545	Abnormality of the genitourinary system	Abnormality of the genital system	Abnormal reproductive system morphology	Abnormal external genitalia	Abnormality of male external genitalia	Abnormal testis morphology	Cryptorchidism						HP:0000028	Cryptorchidism
Postural instability	HP:0002172	2	44	4.54545	Abnormality of the nervous system	Abnormal nervous system physiology	Abnormality of movement	Postural instability									HP:0002172	Postural instability
Feeding difficulties in infancy	HP:0008872	2	44	4.54545	Abnormality of the digestive system	Abnormality of digestive system physiology	Abdominal symptom	Feeding difficulties	Feeding difficulties in infancy								HP:0008872	Feeding difficulties in infancy
Receptive language delay	HP:0010863	2	44	4.54545	Abnormality of the nervous system	Abnormal nervous system physiology	Abnormality of mental function	Abnormal cognitive process	Abnormal communication	Abnormal language feature	Abnormal speech pattern	Delayed speech and language development	Receptive language delay				HP:0010863	Receptive language delay
Toe walking	HP:0040083	2	44	4.54545	Abnormality of the nervous system	Abnormal nervous system physiology	Abnormality of movement	Gait disturbance	Tip-toe gait								HP:0040083	Toe walking
Abnormal corpus callosum morphology	HP:0001273	1	29	3.44828	Abnormality of the nervous system	Abnormal nervous system morphology	Morphological central nervous system abnormality	Abnormality of brain morphology	Abnormality of forebrain morphology	Abnormal cerebral morphology	Abnormality of the cerebral subcortex	Abnormal cerebral white matter morphology	Abnormal corpus callosum morphology				HP:0001273	Abnormal corpus callosum morphology
Agenesis of corpus callosum	HP:0001274	1	29	3.44828	Abnormality of the nervous system	Abnormal nervous system morphology	Morphological central nervous system abnormality	Abnormality of brain morphology	Abnormality of forebrain morphology	Abnormal cerebral morphology	Abnormality of the cerebral subcortex	Abnormal cerebral white matter morphology	Abnormal corpus callosum morphology	Thin corpus callosum	Aplasia/Hypoplasia of the corpus callosum	Agenesis of corpus callosum	HP:0001274	Agenesis of corpus callosum
Cerebellar vermis hypoplasia	HP:0001320	1	29	3.44828	Abnormality of the nervous system	Abnormal nervous system morphology	Morphological central nervous system abnormality	Abnormality of brain morphology	Abnormality of hindbrain morphology	Abnormal metencephalon morphology	Abnormal cerebellum morphology	Abnormal cerebellar vermis morphology	Aplasia/Hypoplasia of the cerebellar vermis	Cerebellar vermis hypoplasia			HP:0001320	Cerebellar vermis hypoplasia
Abnormality of the cerebral ventricles	HP:0002118	1	29	3.44828	Abnormality of the nervous system	Abnormal nervous system morphology	Morphological central nervous system abnormality	Abnormality of brain morphology	Abnormal cerebral ventricle morphology								HP:0002118	Abnormality of the cerebral ventricles
Ventriculomegaly	HP:0002119	1	29	3.44828	Abnormality of the nervous system	Abnormal nervous system morphology	Morphological central nervous system abnormality	Abnormality of brain morphology	Abnormal cerebral ventricle morphology	Ventriculomegaly							HP:0002119	Ventriculomegaly
Tethered cord	HP:0002144	1	29	3.44828	Abnormality of the nervous system	Abnormal nervous system morphology	Morphological central nervous system abnormality	Abnormality of the spinal cord	Abnormal conus terminalis morphology	Tethered cord							HP:0002144	Tethered cord
Arnold-Chiari malformation	HP:0002308	1	29	3.44828	Abnormality of the nervous system	Abnormal nervous system morphology	Morphological central nervous system abnormality	Abnormality of brain morphology	Abnormality of hindbrain morphology	Abnormal metencephalon morphology	Abnormal cerebellum morphology	Cerebellar malformation	Chiari malformation				HP:0002308	Arnold-Chiari malformation
Subependymal cysts	HP:0002416	1	29	3.44828	Abnormality of the nervous system	Abnormal nervous system morphology	Morphological central nervous system abnormality	Abnormality of brain morphology	Abnormal cerebral ventricle morphology	Subependymal cysts							HP:0002416	Subependymal cysts
Diffuse cerebral atrophy	HP:0002506	1	29	3.44828	Abnormality of the nervous system	Abnormal nervous system morphology	Morphological central nervous system abnormality	Abnormality of brain morphology	Abnormality of forebrain morphology	Abnormal cerebral morphology	Atrophy/Degeneration affecting the cerebrum	Cerebral atrophy	Diffuse cerebral atrophy				HP:0002506	Diffuse cerebral atrophy
Spina bifida occulta	HP:0003298	1	29	3.44828	Abnormality of the nervous system	Abnormal nervous system morphology	Morphological central nervous system abnormality	Abnormal neural tube morphology	Neural tube defect	Spinal dysraphism	Spina bifida	Spina bifida occulta					HP:0003298	Spina bifida occulta
CNS hypomyelination	HP:0003429	1	29	3.44828	Abnormality of the nervous system	Abnormal nervous system morphology	Abnormal myelination	Abnormal CNS myelination	CNS hypomyelination								HP:0003429	CNS hypomyelination
Cerebellar vermis atrophy	HP:0006855	1	29	3.44828	Abnormality of the nervous system	Abnormal nervous system morphology	Morphological central nervous system abnormality	Abnormality of brain morphology	Abnormality of hindbrain morphology	Abnormal metencephalon morphology	Abnormal cerebellum morphology	Abnormal cerebellar vermis morphology	Cerebellar vermis atrophy				HP:0006855	Cerebellar vermis atrophy
Cerebral hypoplasia	HP:0006872	1	29	3.44828	Abnormality of the nervous system	Abnormal nervous system morphology	Morphological central nervous system abnormality	Abnormality of brain morphology	Abnormality of forebrain morphology	Abnormal cerebral morphology	Aplasia/Hypoplasia of the cerebrum	Cerebral hypoplasia					HP:0006872	Cerebral hypoplasia
Dilation of lateral ventricles	HP:0006956	1	29	3.44828	Abnormality of the nervous system	Abnormal nervous system morphology	Morphological central nervous system abnormality	Abnormality of brain morphology	Abnormal cerebral ventricle morphology	Abnormal lateral ventricle morphology	Dilation of lateral ventricles						HP:0006956	Dilation of lateral ventricles
Periventricular leukomalacia	HP:0006970	1	29	3.44828	Abnormality of the nervous system	Abnormal nervous system morphology	Morphological central nervous system abnormality	Abnormality of brain morphology	Abnormality of forebrain morphology	Abnormal cerebral morphology	Abnormality of the cerebral subcortex	Abnormal cerebral white matter morphology	Abnormal periventricular white matter morphology	Periventricular leukomalacia			HP:0006970	Periventricular leukomalacia
Generalized cerebral atrophy/hypoplasia	HP:0007058	1	29	3.44828	Abnormality of the nervous system	Abnormal nervous system morphology	Morphological central nervous system abnormality	Abnormality of brain morphology	Abnormality of forebrain morphology	Abnormal cerebral morphology	Atrophy/Degeneration affecting the cerebrum	Cerebral atrophy	Generalized cerebral atrophy/hypoplasia				HP:0007058	Generalized cerebral atrophy/hypoplasia
Periventricular cysts	HP:0007109	1	29	3.44828	Abnormality of the nervous system	Abnormal nervous system morphology	Morphological central nervous system abnormality	Abnormality of brain morphology	Abnormality of forebrain morphology	Abnormal cerebral morphology	Abnormality of the cerebral subcortex	Abnormal cerebral white matter morphology	Abnormal periventricular white matter morphology	Periventricular cysts			HP:0007109	Periventricular cysts
Abnormality of the pons	HP:0007361	1	29	3.44828	Abnormality of the nervous system	Abnormal nervous system morphology	Morphological central nervous system abnormality	Abnormality of brain morphology	Abnormal brainstem morphology	Abnormal pons morphology							HP:0007361	Abnormality of the pons
Corpus callosum atrophy	HP:0007371	1	29	3.44828	Abnormality of the nervous system	Abnormal nervous system morphology	Morphological central nervous system abnormality	Abnormality of brain morphology	Abnormality of forebrain morphology	Abnormal cerebral morphology	Abnormality of the cerebral subcortex	Abnormal cerebral white matter morphology	Abnormal corpus callosum morphology	Thin corpus callosum	Corpus callosum atrophy		HP:0007371	Corpus callosum atrophy
Hypoplasia of the pons	HP:0012110	1	29	3.44828	Abnormality of the nervous system	Abnormal nervous system morphology	Morphological central nervous system abnormality	Abnormality of brain morphology	Abnormal brainstem morphology	Abnormal pons morphology	Hypoplasia of the pons						HP:0012110	Hypoplasia of the pons
Brain atrophy	HP:0012444	1	29	3.44828	Abnormality of the nervous system	Abnormal nervous system morphology	Morphological central nervous system abnormality	Abnormality of brain morphology	Brain atrophy								HP:0012444	Brain atrophy
Perivascular spaces	HP:0012520	1	29	3.44828	Abnormality of the nervous system	Abnormal nervous system morphology	Morphological central nervous system abnormality	Abnormality of brain morphology	Abnormal cerebral vascular morphology	Dilation of Virchow-Robin spaces							HP:0012520	Perivascular spaces
Periventricular white matter hypodensities	HP:0012794	1	29	3.44828	Abnormality of the nervous system	Abnormal nervous system morphology	Morphological central nervous system abnormality	Abnormality of brain morphology	Abnormality of forebrain morphology	Abnormal cerebral morphology	Abnormality of the cerebral subcortex	Abnormal cerebral white matter morphology	Hypointensity of cerebral white matter on MRI	Periventricular white matter hypodensities			HP:0012794	Periventricular white matter hypodensities
Hypoplasia of the olfactory bulb	HP:0040326	1	29	3.44828	Abnormality of the nervous system	Abnormal nervous system morphology	Morphological central nervous system abnormality	Abnormality of brain morphology	Abnormality of forebrain morphology	Abnormal morphology of the olfactory bulb	Hypoplasia of the olfactory bulb						HP:0040326	Hypoplasia of the olfactory bulb
Subdural hemorrhage	HP:0100309	1	29	3.44828	Abnormality of the nervous system	Abnormal nervous system morphology	Morphological central nervous system abnormality	Abnormality of brain morphology	Abnormal cerebral vascular morphology	Intracranial hemorrhage	Subdural hemorrhage						HP:0100309	Subdural hemorrhage
Arachnoid cyst	HP:0100702	1	29	3.44828	Abnormality of the nervous system	Abnormal nervous system morphology	Morphological central nervous system abnormality	Abnormal meningeal morphology	Abnormal arachnoid mater morphology	Arachnoid cyst							HP:0100702	Arachnoid cyst
Ptosis	HP:0000508	1	38	2.63158	Abnormality of the eye	Abnormal eye physiology	Ptosis										HP:0000508	Ptosis
Abnormal conjugate eye movement	HP:0000549	1	38	2.63158	Abnormality of the eye	Abnormal eye physiology	Abnormality of eye movement	Abnormal conjugate eye movement									HP:0000549	Abnormal conjugate eye movement
Blue sclerae	HP:0000592	1	38	2.63158	Abnormality of the eye	Abnormal eye morphology	Abnormal sclera morphology	Blue sclerae									HP:0000592	Blue sclerae
Shallow anterior chamber	HP:0000594	1	38	2.63158	Abnormality of the eye	Abnormal eye morphology	Abnormal anterior eye segment morphology	Abnormal anterior chamber morphology	Shallow anterior chamber								HP:0000594	Shallow anterior chamber
Impaired convergence	HP:0000619	1	38	2.63158	Abnormality of the eye	Abnormal eye physiology	Abnormality of eye movement	Abnormal conjugate eye movement	Impaired convergence								HP:0000619	Impaired convergence
Blue irides	HP:0000635	1	38	2.63158	Abnormality of the eye	Abnormal eye morphology	Abnormal anterior eye segment morphology	Abnormality iris morphology	Abnormal iris pigmentation	Blue irides							HP:0000635	Blue irides
Nystagmus	HP:0000639	1	38	2.63158	Abnormality of the eye	Abnormal eye physiology	Abnormality of eye movement	Abnormal involuntary eye movements	Nystagmus								HP:0000639	Nystagmus
Oculomotor apraxia	HP:0000657	1	38	2.63158	Abnormality of the eye	Abnormal eye physiology	Abnormality of eye movement	Oculomotor apraxia									HP:0000657	Oculomotor apraxia
Ocular albinism	HP:0001107	1	38	2.63158	Abnormality of the eye	Abnormal eye morphology	Abnormal anterior eye segment morphology	Abnormality iris morphology	Abnormal iris pigmentation	Iris hypopigmentation	Ocular albinism						HP:0001107	Ocular albinism
Alternating esotropia	HP:0001137	1	38	2.63158	Abnormality of the eye	Abnormal eye physiology	Abnormality of eye movement	Abnormal conjugate eye movement	Strabismus	Esodeviation	Esotropia	Alternating esotropia					HP:0001137	Alternating esotropia
Unilateral ptosis	HP:0007687	1	38	2.63158	Abnormality of the eye	Abnormal eye physiology	Ptosis	Unilateral ptosis									HP:0007687	Unilateral ptosis
Hypoplasia of the retina	HP:0007770	1	38	2.63158	Abnormality of the eye	Abnormal eye morphology	Abnormal posterior eye segment morphology	Abnormal fundus morphology	Abnormal retinal morphology	Aplasia/Hypoplasia of the retina	Hypoplasia of the retina						HP:0007770	Hypoplasia of the retina
Corneal opacity	HP:0007957	1	38	2.63158	Abnormality of the eye	Abnormal eye morphology	Abnormal anterior eye segment morphology	Abnormal cornea morphology	Corneal opacity								HP:0007957	Corneal opacity
Congenital ptosis	HP:0007970	1	38	2.63158	Abnormality of the eye	Abnormal eye physiology	Ptosis	Congenital ptosis									HP:0007970	Congenital ptosis
Alternating exotropia	HP:0031717	1	38	2.63158	Abnormality of the eye	Abnormal eye physiology	Abnormality of eye movement	Abnormal conjugate eye movement	Strabismus	Exodeviation	Exotropia	Alternating exotropia					HP:0031717	Alternating exotropia
Cortical visual impairment	HP:0100704	1	38	2.63158	Abnormality of the eye	Abnormal eye physiology	Abnormality of vision	Visual impairment	Cerebral visual impairment								HP:0100704	Cortical visual impairment
Optic atrophy	HP:0000648	1	39	2.5641	Abnormality of the eye	Abnormal eye morphology	Abnormal posterior eye segment morphology	Abnormal fundus morphology	Abnormality of the optic nerve	Abnormality of the optic disc	Optic atrophy						HP:0000648	Optic atrophy
Sensorineural hearing impairment	HP:0000407	1	39	2.5641	Abnormality of the ear	Abnormal ear physiology	Functional abnormality of the inner ear	Sensorineural hearing impairment	Hearing abnormality	Hearing impairment	Sensorineural hearing impairment						HP:0000407	Sensorineural hearing impairment
Mixed hearing impairment	HP:0000410	1	39	2.5641	Abnormality of the ear	Abnormal ear morphology	Abnormality of the middle ear	Functional abnormality of the middle ear	Conductive hearing impairment	Mixed hearing impairment							HP:0000410	Mixed hearing impairment
Congenital conductive hearing impairment	HP:0008591	1	39	2.5641	Abnormality of the ear	Abnormal ear morphology	Abnormality of the middle ear	Functional abnormality of the middle ear	Conductive hearing impairment	Congenital conductive hearing impairment							HP:0008591	Congenital conductive hearing impairment
Proportionate short stature	HP:0003508	1	40	2.5	Growth abnormality	Abnormality of body height	Short stature	Proportionate short stature									HP:0003508	Proportionate short stature
Severe short stature	HP:0003510	1	40	2.5	Growth abnormality	Abnormality of body height	Short stature	Proportionate short stature	Severe short stature								HP:0003510	Severe short stature
Abnormality of body weight	HP:0004323	1	40	2.5	Growth abnormality	Abnormality of body weight											HP:0004323	Abnormality of body weight
Moderately short stature	HP:0008848	1	40	2.5	Growth abnormality	Abnormality of body height	Short stature	Proportionate short stature	Moderately short stature								HP:0008848	Moderately short stature
Hallucinations	HP:0000738	1	40	2.5	Abnormality of the nervous system	Abnormal nervous system physiology	Behavioral abnormality	Hallucinations									HP:0000738	Hallucinations
Self-mutilation	HP:0000742	1	40	2.5	Abnormality of the nervous system	Abnormal nervous system physiology	Behavioral abnormality	Abnormal emotion/affect behavior	Abnormal aggressive, impulsive or violent behavior	Self-injurious behavior	Self-mutilation						HP:0000742	Self-mutilation
Hyperactivity	HP:0000752	1	40	2.5	Abnormality of the nervous system	Abnormal nervous system physiology	Behavioral abnormality	Hyperactivity									HP:0000752	Hyperactivity
Poor eye contact	HP:0000817	1	40	2.5	Abnormality of the nervous system	Abnormal nervous system physiology	Behavioral abnormality	Abnormal social behavior	Autistic behavior	Impaired social interactions	Abnormal nonverbal communicative behavior	Poor eye contact					HP:0000817	Poor eye contact
Phonophobia	HP:0002183	1	40	2.5	Abnormality of the nervous system	Abnormal nervous system physiology	Behavioral abnormality	Sound sensitivity	Phonophobia								HP:0002183	Phonophobia
Polyphagia	HP:0002591	1	40	2.5	Abnormality of the nervous system	Abnormal nervous system physiology	Behavioral abnormality	Abnormal consumption behavior	Abnormal eating behavior	Polyphagia							HP:0002591	Polyphagia
Obstructive sleep apnea	HP:0002870	1	40	2.5	Abnormality of the nervous system	Abnormal nervous system physiology	Behavioral abnormality	Sleep disturbance	Sleep apnea	Obstructive sleep apnea							HP:0002870	Obstructive sleep apnea
Sound sensitivity	HP:0025112	1	40	2.5	Abnormality of the nervous system	Abnormal nervous system physiology	Behavioral abnormality	Sound sensitivity									HP:0025112	Sound sensitivity
Abnormal emotion/affect behavior	HP:0100851	1	40	2.5	Abnormality of the nervous system	Abnormal nervous system physiology	Behavioral abnormality	Abnormal emotion/affect behavior									HP:0100851	Abnormal emotion/affect behavior
Abnormal fear/anxiety-related behavior	HP:0100852	1	40	2.5	Abnormality of the nervous system	Abnormal nervous system physiology	Behavioral abnormality	Impairment in personality functioning	Abnormal fear/anxiety-related behavior								HP:0100852	Abnormal fear/anxiety-related behavior
Muscular hypotonia	HP:0001252	1	40	2.5	Abnormality of the musculoskeletal system	Abnormality of the musculature	Abnormal muscle physiology	Abnormal muscle tone	Hypotonia								HP:0001252	Muscular hypotonia
Full cheeks	HP:0000293	1	41	2.43902	Abnormality of head or neck	Abnormality of the head	Abnormality of the face	Abnormality of the midface	Abnormality of the cheek	Full cheeks							HP:0000293	Full cheeks
Horizontal eyebrow	HP:0011228	1	41	2.43902	Abnormality of head or neck	Abnormality of the head	Abnormality of the face	Abnormality of the orbital region	Abnormality of the ocular adnexa	Abnormal ocular adnexa morphology	Abnormal eyebrow morphology	Horizontal eyebrow					HP:0011228	Horizontal eyebrow
Abnormality of the middle ear	HP:0000370	1	41	2.43902	Abnormality of the ear	Abnormal ear morphology	Abnormality of the middle ear										HP:0000370	Abnormality of the middle ear
Abnormality of the pinna	HP:0000377	1	41	2.43902	Abnormality of the ear	Abnormal ear morphology	Abnormality of the outer ear	Abnormality of the pinna									HP:0000377	Abnormality of the pinna
Macrotia	HP:0000400	1	41	2.43902	Abnormality of the ear	Abnormal ear morphology	Abnormality of the outer ear	Abnormality of the pinna	Macrotia								HP:0000400	Macrotia
Atresia of the external auditory canal	HP:0000413	1	41	2.43902	Abnormality of the ear	Abnormal ear morphology	Abnormality of the outer ear	Abnormality of the auditory canal	Atresia of the external auditory canal								HP:0000413	Atresia of the external auditory canal
External ear malformation	HP:0008572	1	41	2.43902	Abnormality of the ear	Abnormal ear morphology	Abnormality of the outer ear	External ear malformation									HP:0008572	External ear malformation
Aplasia/Hypoplasia of the ear	HP:0008771	1	41	2.43902	Abnormality of the ear	Abnormal ear morphology	Aplasia/Hypoplasia of the ear										HP:0008771	Aplasia/Hypoplasia of the ear
Uplifted earlobe	HP:0009909	1	41	2.43902	Abnormality of the ear	Abnormal ear morphology	Abnormality of the outer ear	Abnormality of the pinna	Abnormal earlobe morphology	Uplifted earlobe							HP:0009909	Uplifted earlobe
Asymmetry of the ears	HP:0010722	1	41	2.43902	Abnormality of the ear	Abnormal ear morphology	Abnormality of the outer ear	Abnormal location of ears	Asymmetry of the ears								HP:0010722	Asymmetry of the ears
Microtia, first degree	HP:0011266	1	41	2.43902	Abnormality of the ear	Abnormal ear morphology	Abnormality of the outer ear	Abnormality of the pinna	Microtia	Microtia, first degree							HP:0011266	Microtia, first degree
Round ear	HP:0100830	1	41	2.43902	Abnormality of the ear	Abnormal ear morphology	Abnormality of the outer ear	Abnormality of the pinna	Round ear								HP:0100830	Round ear
Cleft palate	HP:0000175	1	41	2.43902	Abnormality of head or neck	Abnormality of the head	Abnormality of the face	Abnormality of the mouth	Abnormal oral morphology	Abnormal oral cavity morphology	Abnormal palate morphology	Abnormal hard palate morphology	Cleft palate				HP:0000175	Cleft palate
Thick lower lip vermilion	HP:0000179	1	41	2.43902	Abnormality of head or neck	Abnormality of the head	Abnormality of the face	Abnormality of the mouth	Abnormal oral morphology	Abnormal oral cavity morphology	Abnormal lip morphology	Abnormality of lower lip	Thick lower lip vermilion				HP:0000179	Thick lower lip vermilion
Narrow palate	HP:0000189	1	41	2.43902	Abnormality of head or neck	Abnormality of the head	Abnormality of the face	Abnormality of the mouth	Abnormal oral morphology	Abnormal oral cavity morphology	Abnormal palate morphology	Narrow palate					HP:0000189	Narrow palate
High palate	HP:0000218	1	41	2.43902	Abnormality of head or neck	Abnormality of the head	Abnormality of the face	Abnormality of the mouth	Abnormal oral morphology	Abnormal oral cavity morphology	Abnormal palate morphology	High palate					HP:0000218	High palate
Dolichocephaly	HP:0000268	1	41	2.43902	Abnormality of head or neck	Abnormality of the head	Abnormal skull morphology	Abnormality of the calvaria	Abnormality of calvarial morphology	Dolichocephaly							HP:0000268	Dolichocephaly
Coarse facial features	HP:0000280	1	41	2.43902	Abnormality of head or neck	Abnormality of the head	Abnormality of the face	Abnormal facial shape	Coarse facial features								HP:0000280	Coarse facial features
Small forehead	HP:0000350	1	41	2.43902	Abnormality of head or neck	Abnormality of the head	Abnormality of the face	Abnormality of the forehead	Small forehead								HP:0000350	Small forehead
Depressed nasal tip	HP:0000437	1	41	2.43902	Abnormality of head or neck	Abnormality of the head	Abnormality of the face	Abnormality of the nose	Abnormality of the external nose	Abnormality of the nasal tip	Depressed nasal tip						HP:0000437	Depressed nasal tip
Triangular nasal tip	HP:0000451	1	41	2.43902	Abnormality of head or neck	Abnormality of the head	Abnormality of the face	Abnormality of the nose	Abnormality of the external nose	Abnormality of the nasal tip	Triangular nasal tip						HP:0000451	Triangular nasal tip
Depressed nasal ridge	HP:0000457	1	41	2.43902	Abnormality of head or neck	Abnormality of the head	Abnormality of the face	Abnormality of the nose	Abnormality of the external nose	Abnormality of the nasal dorsum	Depressed nasal ridge						HP:0000457	Depressed nasal ridge
Narrow nose	HP:0000460	1	41	2.43902	Abnormality of head or neck	Abnormality of the head	Abnormality of the face	Abnormality of the nose	Abnormal nasal morphology	Narrow nose							HP:0000460	Narrow nose
Webbed neck	HP:0000465	1	41	2.43902	Abnormality of head or neck	Abnormality of the neck	Abnormal neck morphology	Webbed neck									HP:0000465	Webbed neck
Blepharophimosis	HP:0000581	1	41	2.43902	Abnormality of head or neck	Abnormality of the head	Abnormality of the face	Abnormality of the orbital region	Abnormality of the ocular adnexa	Abnormal ocular adnexa morphology	Abnormal eyelid morphology	Abnormality of the palpebral fissures	Abnormal size of the palpebral fissures	Blepharophimosis			HP:0000581	Blepharophimosis
Periorbital fullness	HP:0000629	1	41	2.43902	Abnormality of head or neck	Abnormality of the head	Abnormality of the face	Abnormality of the periorbital region	Periorbital fullness								HP:0000629	Periorbital fullness
Widely spaced teeth	HP:0000687	1	41	2.43902	Abnormality of head or neck	Abnormality of the head	Abnormality of the face	Abnormality of the mouth	Abnormal oral morphology	Abnormal oral cavity morphology	Abnormality of the dentition	Tooth malposition	Widely spaced teeth				HP:0000687	Widely spaced teeth
Plagiocephaly	HP:0001357	1	41	2.43902	Abnormality of head or neck	Abnormality of the head	Abnormal skull morphology	Abnormality of the calvaria	Abnormality of calvarial morphology	Plagiocephaly							HP:0001357	Plagiocephaly
Exaggerated cupid's bow	HP:0002263	1	41	2.43902	Abnormality of head or neck	Abnormality of the head	Abnormality of the face	Abnormality of the mouth	Abnormal oral morphology	Abnormal oral cavity morphology	Abnormal lip morphology	Abnormality of upper lip	Abnormality of upper lip vermillion	Exaggerated cupid's bow			HP:0002263	Exaggerated cupid's bow
Skull asymmetry	HP:0002678	1	41	2.43902	Abnormality of head or neck	Abnormality of the head	Abnormal skull morphology	Abnormality of the calvaria	Abnormality of calvarial morphology	Skull asymmetry							HP:0002678	Skull asymmetry
Sagittal craniosynostosis	HP:0004442	1	41	2.43902	Abnormality of head or neck	Abnormality of the head	Abnormal skull morphology	Abnormality of the calvaria	Abnormality of calvarial morphology	Craniosynostosis	Sagittal craniosynostosis						HP:0004442	Sagittal craniosynostosis
Abnormality of the nares	HP:0005288	1	41	2.43902	Abnormality of head or neck	Abnormality of the head	Abnormality of the face	Abnormality of the nose	Abnormality of the nares								HP:0005288	Abnormality of the nares
Mandibulofacial dysostosis	HP:0005321	1	41	2.43902	Abnormality of head or neck	Abnormality of the head	Abnormality of the face	Craniofacial dysostosis	Mandibulofacial dysostosis								HP:0005321	Mandibulofacial dysostosis
Curly eyelashes	HP:0007665	1	41	2.43902	Abnormality of head or neck	Abnormality of the head	Abnormality of the face	Abnormality of the orbital region	Abnormality of the ocular adnexa	Abnormal ocular adnexa morphology	Abnormal eyelid morphology	Abnormal eyelash morphology	Curly eyelashes				HP:0007665	Curly eyelashes
Almond-shaped palpebral fissure	HP:0007874	1	41	2.43902	Abnormality of head or neck	Abnormality of the head	Abnormality of the face	Abnormality of the orbital region	Abnormality of the ocular adnexa	Abnormal ocular adnexa morphology	Abnormal eyelid morphology	Abnormality of the palpebral fissures	Abnormal shape of the palpebral fissure	Almond-shaped palpebral fissure			HP:0007874	Almond-shaped palpebral fissure
Low hanging columella	HP:0009765	1	41	2.43902	Abnormality of head or neck	Abnormality of the head	Abnormality of the face	Abnormality of the nose	Abnormality of the external nose	Abnormality of the columella	Low hanging columella						HP:0009765	Low hanging columella
Asymmetry of the mouth	HP:0009941	1	41	2.43902	Abnormality of head or neck	Abnormality of the head	Abnormality of the face	Abnormality of the mouth	Abnormal oral morphology	Abnormal oral cavity morphology	Abnormality of mouth shape	Asymmetry of the mouth					HP:0009941	Asymmetry of the mouth
Medial flaring of the eyebrow	HP:0010747	1	41	2.43902	Abnormality of head or neck	Abnormality of the head	Abnormality of the face	Abnormality of the orbital region	Abnormality of the ocular adnexa	Abnormal ocular adnexa morphology	Abnormal eyebrow morphology	Medial flaring of the eyebrow					HP:0010747	Medial flaring of the eyebrow
Broad columella	HP:0010761	1	41	2.43902	Abnormality of head or neck	Abnormality of the head	Abnormality of the face	Abnormality of the nose	Abnormality of the external nose	Abnormality of the columella	Broad columella						HP:0010761	Broad columella
Misalignment of incisors	HP:0011062	1	41	2.43902	Abnormality of head or neck	Abnormality of the head	Abnormality of the face	Abnormality of the mouth	Abnormal oral morphology	Abnormal oral cavity morphology	Abnormality of the dentition	Abnormality of the incisor	Misalignment of incisors				HP:0011062	Misalignment of incisors
Abnormal shape of the frontal region	HP:0011218	1	41	2.43902	Abnormality of head or neck	Abnormality of the head	Abnormal skull morphology	Abnormality of the calvaria	Abnormality of calvarial morphology	Abnormal shape of the frontal region							HP:0011218	Abnormal shape of the frontal region
Hemifacial hypoplasia	HP:0011332	1	41	2.43902	Abnormality of head or neck	Abnormality of the head	Abnormality of the face	Abnormal facial shape	Facial asymmetry	Hemifacial hypoplasia							HP:0011332	Hemifacial hypoplasia
Chin with horizontal crease	HP:0011823	1	41	2.43902	Abnormality of head or neck	Abnormality of the head	Abnormality of the face	Abnormality of the chin	Chin with horizontal crease								HP:0011823	Chin with horizontal crease
Overhanging nasal tip	HP:0011833	1	41	2.43902	Abnormality of head or neck	Abnormality of the head	Abnormality of the face	Abnormality of the nose	Abnormality of the external nose	Abnormality of the nasal tip	Overhanging nasal tip						HP:0011833	Overhanging nasal tip
Thick vermilion border	HP:0012471	1	41	2.43902	Abnormality of head or neck	Abnormality of the head	Abnormality of the face	Abnormality of the mouth	Abnormal oral morphology	Abnormal oral cavity morphology	Abnormal lip morphology	Thick vermilion border					HP:0012471	Thick vermilion border
Wide nasal ridge	HP:0012811	1	41	2.43902	Abnormality of head or neck	Abnormality of the head	Abnormality of the face	Abnormality of the nose	Abnormality of the external nose	Abnormality of the nasal dorsum	Wide nasal ridge						HP:0012811	Wide nasal ridge
Unilateral cleft palate	HP:0100334	1	41	2.43902	Abnormality of head or neck	Abnormality of the head	Abnormality of the face	Abnormality of the mouth	Abnormal oral morphology	Abnormal oral cavity morphology	Abnormal palate morphology	Abnormal hard palate morphology	Cleft palate	Non-midline cleft palate	Unilateral cleft palate		HP:0100334	Unilateral cleft palate
Palpebral edema	HP:0100540	1	41	2.43902	Abnormality of head or neck	Abnormality of the head	Abnormality of the face	Abnormality of facial soft tissue	Facial edema	Periorbital edema	Palpebral edema						HP:0100540	Palpebral edema
Speech apraxia	HP:0011098	1	42	2.38095	Abnormality of the nervous system	Abnormal nervous system physiology	Abnormality of higher mental function	Apraxia	Speech apraxia								HP:0011098	Speech apraxia
Mild expressive language delay	HP:0011346	1	42	2.38095	Abnormality of the nervous system	Abnormal nervous system physiology	Neurodevelopmental abnormality	Neurodevelopmental delay	Delayed speech and language development	Expressive language delay	Mild expressive language delay						HP:0011346	Mild expressive language delay
Mild receptive language delay	HP:0011350	1	42	2.38095	Abnormality of the nervous system	Abnormal nervous system physiology	Neurodevelopmental abnormality	Neurodevelopmental delay	Delayed speech and language development	Receptive language delay	Mild receptive language delay						HP:0011350	Mild receptive language delay
Hypertension	HP:0000822	1	43	2.32558	Abnormality of the cardiovascular system	Abnormal cardiovascular system physiology	Abnormal systemic blood pressure	Increased blood pressure	Hypertension								HP:0000822	Hypertension
Delayed skeletal maturation	HP:0002750	1	43	2.32558	Abnormality of the skeletal system	Abnormality of musculoskeletal physiology	Abnormality of skeletal maturation	Delayed skeletal maturation									HP:0002750	Delayed skeletal maturation
11 pairs of ribs	HP:0000878	1	43	2.32558	Abnormality of the musculoskeletal system	Abnormality of the skeletal system	Abnormal skeletal morphology	Abnormal axial skeleton morphology	Abnormal thorax morphology	Abnormal rib cage morphology	Abnormal rib morphology	Aplasia/Hypoplasia of the ribs	Missing ribs	11 pairs of ribs			HP:0000878	11 pairs of ribs
Pectus excavatum of inferior sternum	HP:0000915	1	43	2.32558	Abnormality of the musculoskeletal system	Abnormality of the skeletal system	Abnormal skeletal morphology	Abnormal axial skeleton morphology	Abnormal thorax morphology	Abnormal sternum morphology	Pectus excavatum	Pectus excavatum of inferior sternum					HP:0000915	Pectus excavatum of inferior sternum
Osteopenia	HP:0000938	1	43	2.32558	Abnormality of the musculoskeletal system	Abnormality of the skeletal system	Abnormal skeletal morphology	Abnormal bone structure	Abnormal bone ossification	Abnormality of bone mineral density	Reduced bone mineral density	Osteopenia					HP:0000938	Osteopenia
Hypotelorism	HP:0000601	1	43	2.32558	Abnormality of the eye	Abnormal eye morphology	Abnormality of globe location	Hypotelorism									HP:0000601	Hypotelorism
Abnormal mitral valve morphology	HP:0001633	1	43	2.32558	Abnormality of the cardiovascular system	Abnormality of cardiovascular system morphology	Abnormal heart morphology	Abnormal heart valve morphology	Abnormal atrioventricular valve morphology	Abnormal mitral valve morphology							HP:0001633	Abnormal mitral valve morphology
Aortic valve stenosis	HP:0001650	1	43	2.32558	Abnormality of the cardiovascular system	Abnormal cardiovascular system physiology	Abnormal heart valve physiology	Abnormal aortic valve physiology	Aortic valve stenosis								HP:0001650	Aortic valve stenosis
Subvalvular aortic stenosis	HP:0001682	1	43	2.32558	Abnormality of the cardiovascular system	Abnormality of cardiovascular system morphology	Abnormal heart morphology	Abnormal cardiac ventricle morphology	Abnormal left ventricle morphology	Abnormal left ventricular outflow tract morphology	Subvalvular aortic stenosis						HP:0001682	Subvalvular aortic stenosis
Abnormal left ventricle morphology	HP:0001711	1	43	2.32558	Abnormality of the cardiovascular system	Abnormality of cardiovascular system morphology	Abnormal heart morphology	Abnormal cardiac ventricle morphology	Abnormal left ventricle morphology								HP:0001711	Abnormal left ventricle morphology
Wolff-Parkinson-White syndrome	HP:0001716	1	43	2.32558	Abnormality of the cardiovascular system	Abnormal cardiovascular system physiology	Abnormality of cardiovascular system electrophysiology	Arrhythmia	Ventricular arrhythmia	Ventricular preexcitation	Wolff-Parkinson-White syndrome						HP:0001716	Wolff-Parkinson-White syndrome
Aortic root aneurysm	HP:0002616	1	43	2.32558	Abnormality of the cardiovascular system	Abnormality of cardiovascular system morphology	Abnormal vascular morphology	Abnormal blood vessel morphology	Abnormal morphology of the great vessels	Abnormal aortic morphology	Aortic aneurysm	Thoracic aortic aneurysm	Aortic root aneurysm				HP:0002616	Aortic root aneurysm
Dysplastic pulmonary valve	HP:0005164	1	43	2.32558	Abnormality of the cardiovascular system	Abnormality of cardiovascular system morphology	Abnormal heart morphology	Abnormal heart valve morphology	Abnormal pulmonary valve morphology	Dysplastic pulmonary valve							HP:0005164	Dysplastic pulmonary valve
Left aortic arch with retroesophageal diverticulum of Kommerell	HP:0011593	1	43	2.32558	Abnormality of the cardiovascular system	Abnormality of cardiovascular system morphology	Abnormal vascular morphology	Abnormal blood vessel morphology	Abnormal morphology of the great vessels	Abnormal aortic morphology	Abnormal aortic arch morphology	Abnormal branching pattern of the aortic arch	Abnormal branching pattern of left aortic arch	Left aortic arch with retroesophageal diverticulum of Kommerell			HP:0011593	Left aortic arch with retroesophageal diverticulum of Kommerell
Muscular ventricular septal defect	HP:0011623	1	43	2.32558	Abnormality of the cardiovascular system	Abnormality of cardiovascular system morphology	Abnormal heart morphology	Abnormal cardiac septum morphology	Abnormal ventricular septum morphology	Ventricular septal defect	Muscular ventricular septal defect						HP:0011623	Muscular ventricular septal defect
Bilateral ductus arteriosus	HP:0011650	1	43	2.32558	Abnormality of the cardiovascular system	Abnormality of cardiovascular system morphology	Abnormal vascular morphology	Abnormal blood vessel morphology	Abnormal morphology of the great vessels	Congenital malformation of the great arteries	Patent ductus arteriosus	Bilateral ductus arteriosus					HP:0011650	Bilateral ductus arteriosus
Right aortic arch	HP:0012020	1	43	2.32558	Abnormality of the cardiovascular system	Abnormality of cardiovascular system morphology	Abnormal vascular morphology	Abnormal blood vessel morphology	Abnormal morphology of the great vessels	Abnormal aortic morphology	Abnormal aortic arch morphology	Abnormal branching pattern of the aortic arch	Right aortic arch				HP:0012020	Right aortic arch
Venous stenosis	HP:0025491	1	43	2.32558	Abnormality of the cardiovascular system	Abnormality of cardiovascular system morphology	Abnormal vascular morphology	Abnormal blood vessel morphology	Abnormal venous morphology	Venous stenosis							HP:0025491	Venous stenosis
Hip pain	HP:0030838	1	44	2.27273	Constitutional symptom	Pain	Hip pain										HP:0030838	Hip pain
Respiratory distress	HP:0002098	1	44	2.27273	Abnormality of the respiratory system	Abnormal respiratory system physiology	Abnormal pattern of respiration	Dyspnea	Respiratory distress								HP:0002098	Respiratory distress
Chronic lung disease	HP:0006528	1	44	2.27273	Abnormality of the respiratory system	Abnormal respiratory system physiology	Chronic lung disease										HP:0006528	Chronic lung disease
Cough	HP:0012735	1	44	2.27273	Abnormality of the respiratory system	Abnormal respiratory system physiology	Cough										HP:0012735	Cough
Hypopnea	HP:0040213	1	44	2.27273	Abnormality of the respiratory system	Abnormal respiratory system physiology	Abnormal pattern of respiration	Hypopnea									HP:0040213	Hypopnea
Stereotypy	HP:0000733	1	44	2.27273	Abnormality of the nervous system	Abnormal nervous system physiology	Abnormal central motor function	Involuntary movements	Motor stereotypy								HP:0000733	Stereotypy
Sensory neuropathy	HP:0000763	1	44	2.27273	Abnormality of the nervous system	Abnormal nervous system physiology	Peripheral neuropathy	Sensory neuropathy									HP:0000763	Sensory neuropathy
Gait disturbance	HP:0001288	1	44	2.27273	Abnormality of the nervous system	Abnormal nervous system physiology	Abnormality of movement	Gait disturbance									HP:0001288	Gait disturbance
Confusion	HP:0001289	1	44	2.27273	Abnormality of the nervous system	Abnormal nervous system physiology	Abnormality of higher mental function	Reduced consciousness/confusion	Confusion								HP:0001289	Confusion
Cerebellar hypoplasia	HP:0001321	1	44	2.27273	Abnormality of the nervous system	Abnormal nervous system physiology	Neurodevelopmental abnormality	Specific learning disability									HP:0001328	Specific learning disability
Hyperreflexia	HP:0001347	1	44	2.27273	Abnormality of the nervous system	Abnormal nervous system physiology	Abnormality of movement	Abnormal reflex	Hyperreflexia								HP:0001347	Hyperreflexia
Generalized seizures	HP:0002197	1	44	2.27273	Abnormality of the nervous system	Abnormal nervous system physiology	Seizure	Generalized-onset seizure									HP:0002197	Generalized seizures
Clumsiness	HP:0002312	1	44	2.27273	Abnormality of the nervous system	Abnormal nervous system physiology	Abnormal central motor function	Abnormality of coordination	Incoordination	Clumsiness							HP:0002312	Clumsiness
Unsteady gait	HP:0002317	1	44	2.27273	Abnormality of the nervous system	Abnormal nervous system physiology	Abnormality of movement	Gait disturbance	Unsteady gait								HP:0002317	Unsteady gait
Hypsarrhythmia	HP:0002521	1	44	2.27273	Abnormality of the nervous system	Abnormal nervous system physiology	Abnormal nervous system electrophysiology	Abnormality of central nervous system electrophysiology	EEG abnormality	Interictal EEG abnormality	Interictal epileptiform activity	EEG with generalized epileptiform discharges	Hypsarrhythmia				HP:0002521	Hypsarrhythmia
Axial dystonia	HP:0002530	1	44	2.27273	Abnormality of the nervous system	Abnormal nervous system physiology	Abnormality of movement	Dystonia	Axial dystonia								HP:0002530	Axial dystonia
Intellectual disability, borderline	HP:0006889	1	44	2.27273	Abnormality of the nervous system	Abnormal nervous system physiology	Neurodevelopmental abnormality	Intellectual disability	Intellectual disability, borderline								HP:0006889	Intellectual disability, borderline
Impaired tactile sensation	HP:0010830	1	44	2.27273	Abnormality of the nervous system	Abnormal nervous system physiology	Somatic sensory dysfunction	Abnormal exteroceptive sensation	Impaired tactile sensation								HP:0010830	Impaired tactile sensation
Impaired proprioception	HP:0010831	1	44	2.27273	Abnormality of the nervous system	Abnormal nervous system physiology	Somatic sensory dysfunction	Impaired proprioception									HP:0010831	Impaired proprioception
Mild global developmental delay	HP:0011342	1	44	2.27273	Abnormality of the nervous system	Abnormal nervous system physiology	Neurodevelopmental abnormality	Neurodevelopmental delay	Global developmental delay	Mild global developmental delay							HP:0011342	Mild global developmental delay
Profound global developmental delay	HP:0012736	1	44	2.27273	Abnormality of the nervous system	Abnormal nervous system physiology	Neurodevelopmental abnormality	Neurodevelopmental delay	Global developmental delay	Profound global developmental delay							HP:0012736	Profound global developmental delay
Punding	HP:0030218	1	44	2.27273	Abnormality of the nervous system	Abnormal nervous system physiology	Abnormal central motor function	Involuntary movements	Motor stereotypy	Punding							HP:0030218	Punding
Hyperesthesia	HP:0100963	1	44	2.27273	Abnormality of the nervous system	Abnormal nervous system physiology	Somatic sensory dysfunction	Abnormal exteroceptive sensation	Hyperesthesia								HP:0100963	Hyperesthesia
Severe global developmental delay	HP:0011344	1	44	2.27273	Abnormality of the nervous system	Abnormal nervous system physiology	Neurodevelopmental abnormality	Neurodevelopmental delay	Global developmental delay	Severe global developmental delay							HP:0011344	Severe global developmental delay
Abnormality of coordination	HP:0011443	1	44	2.27273	Abnormality of the nervous system	Abnormal nervous system physiology	Abnormal central motor function	Abnormality of coordination									HP:0011443	Abnormality of coordination
Antalgic gait	HP:0031955	1	44	2.27273	Abnormality of the nervous system	Abnormal nervous system physiology	Abnormality of movement	Gait disturbance	Antalgic gait								HP:0031955	Antalgic gait
Spasticity	HP:0001257	1	44	2.27273	Abnormality of the musculoskeletal system	Abnormality of the musculature	Abnormal muscle physiology	Abnormal muscle tone	Hypertonia	Spasticity							HP:0001257	Spasticity
Limited elbow extension	HP:0001377	1	44	2.27273	Abnormality of the musculoskeletal system	Abnormality of musculoskeletal physiology	Abnormality of joint mobility	Limitation of joint mobility	Limited elbow movement	Limited elbow extension							HP:0001377	Limited elbow extension
Limb hypertonia	HP:0002509	1	44	2.27273	Abnormality of the musculoskeletal system	Abnormality of the musculature	Abnormal muscle physiology	Abnormal muscle tone	Hypertonia	Limb hypertonia							HP:0002509	Limb hypertonia
Genu varum	HP:0002970	1	44	2.27273	Abnormality of the musculoskeletal system	Abnormality of musculoskeletal physiology	Increased susceptibility to fractures	Recurrent fractures	Fractures of the long bones								HP:0003084	Fractures of the long bones
Rhabdomyolysis	HP:0003201	1	44	2.27273	Abnormality of the musculoskeletal system	Abnormality of the musculature	Abnormal skeletal muscle morphology	Rhabdomyolysis									HP:0003201	Rhabdomyolysis
Proximal muscle weakness	HP:0003701	1	44	2.27273	Abnormality of the musculoskeletal system	Abnormality of the musculature	Abnormal muscle physiology	Muscle weakness	Proximal muscle weakness								HP:0003701	Proximal muscle weakness
Clinodactyly of the 2nd toe	HP:0005824	1	44	2.27273	Abnormality of the musculoskeletal system	Abnormality of the skeletal system	Abnormal skeletal morphology	Abnormal appendicular skeleton morphology	Abnormality of limb bone morphology	Abnormal digit morphology	Abnormality of toe	Abnormality of the 2nd toe	Deviation of the 2nd toe	Clinodactyly of the 2nd toe			HP:0005824	Clinodactyly of the 2nd toe
Exercise-induced muscle fatigue	HP:0009020	1	44	2.27273	Abnormality of the musculoskeletal system	Abnormality of the musculature	Abnormal muscle physiology	Increased muscle fatiguability	Exercise-induced muscle fatigue								HP:0009020	Exercise-induced muscle fatigue
Multiple lentigines	HP:0001003	1	44	2.27273	Abnormality of the integument	Abnormality of the skin	Abnormality of skin morphology	Abnormality of skin pigmentation	Hyperpigmentation of the skin	Irregular hyperpigmentation	Hypermelanotic macule	Multiple lentigines					HP:0001003	Multiple lentigines
Hirsutism	HP:0001007	1	44	2.27273	Abnormality of the integument	Abnormality of skin adnexa morphology	Abnormal hair morphology	Abnormal hair quantity	Hirsutism								HP:0001007	Hirsutism
Hypermelanotic macule	HP:0001034	1	44	2.27273	Abnormality of the integument	Abnormality of the skin	Abnormality of skin morphology	Abnormality of skin pigmentation	Hyperpigmentation of the skin	Irregular hyperpigmentation	Hypermelanotic macule						HP:0001034	Hypermelanotic macule
Numerous nevi	HP:0001054	1	44	2.27273	Abnormality of the integument	Abnormality of the skin	Abnormality of skin morphology	Localized skin lesion	Nevus	Numerous nevi							HP:0001054	Numerous nevi
Frontal upsweep of hair	HP:0002236	1	44	2.27273	Abnormality of the integument	Abnormality of skin adnexa morphology	Abnormal hair morphology	Abnormal hair pattern	Congenital abnormal hair pattern	Abnormal hair whorl	Frontal upsweep of hair						HP:0002236	Frontal upsweep of hair
Erythema	HP:0010783	1	44	2.27273	Abnormality of the integument	Abnormality of the skin	Abnormality of skin morphology	Generalized abnormality of skin	Vascular skin abnormality	Erythema							HP:0010783	Erythema
Abnormal number of hair whorls	HP:0010813	1	44	2.27273	Abnormality of the integument	Abnormality of skin adnexa morphology	Abnormal hair morphology	Abnormal hair pattern	Congenital abnormal hair pattern	Abnormal hair whorl	Abnormal number of hair whorls						HP:0010813	Abnormal number of hair whorls
Prominent digit pad	HP:0011298	1	44	2.27273	Abnormality of the integument	Abnormality of the skin	Abnormality of skin morphology	Regional abnormality of skin	Prominent digit pad								HP:0011298	Prominent digit pad
Dry hair	HP:0011359	1	44	2.27273	Abnormality of the integument	Abnormality of skin adnexa morphology	Abnormal hair morphology	Abnormality of hair texture	Dry hair								HP:0011359	Dry hair
Capillary malformation	HP:0025104	1	44	2.27273	Abnormality of the integument	Abnormality of the skin	Abnormality of skin morphology	Localized skin lesion	Capillary malformation								HP:0025104	Capillary malformation
Cafe-au-lait spot	HP:0000957	1	44	2.27273	Abnormality of the integument	Abnormality of the skin	Abnormality of skin morphology	Abnormality of skin pigmentation	Hyperpigmentation of the skin	Irregular hyperpigmentation	Hypermelanotic macule						HP:0000957	Cafe-au-lait spot
Lymphadenopathy	HP:0002716	1	44	2.27273	Abnormality of the immune system	Abnormality of the lymphatic system	Abnormality of the lymph nodes	Lymphadenopathy									HP:0002716	Lymphadenopathy
Recurrent bronchopulmonary infections	HP:0006538	1	44	2.27273	Abnormality of the immune system	Abnormality of immune system physiology	Unusual infection	Recurrent infections	Recurrent respiratory infections	Recurrent bronchopulmonary infections							HP:0006538	Recurrent bronchopulmonary infections
Chordee	HP:0000041	1	44	2.27273	Abnormality of the genitourinary system	Abnormality of the genital system	Abnormal reproductive system morphology	Abnormal external genitalia	Abnormality of male external genitalia	Abnormal penis morphology	Chordee						HP:0000041	Chordee
Hypospadias	HP:0000047	1	44	2.27273	Abnormality of the genitourinary system	Abnormality of the genital system	Abnormal reproductive system morphology	Abnormal external genitalia	Abnormality of male external genitalia	Abnormal penis morphology	Abnormal male urethral meatus morphology	Displacement of the urethral meatus	Hypospadias				HP:0000047	Hypospadias
Vesicoureteral reflux	HP:0000076	1	44	2.27273	Abnormality of the genitourinary system	Abnormality of the urinary system	Abnormality of the lower urinary tract	Abnormality of the bladder	Functional abnormality of the bladder	Vesicoureteral reflux							HP:0000076	oral
Bicornuate uterus	HP:0000813	1	44	2.27273	Abnormality of the genitourinary system	Abnormality of the genital system	Abnormal reproductive system morphology	Abnormal internal genitalia	Abnormal morphology of female internal genitalia	Abnormality of the uterus	Abnormal uterus morphology	Bicornuate uterus					HP:0000813	Bicornuate uterus
Rectovaginal fistula	HP:0000143	1	44	2.27273	Abnormality of the digestive system	Abnormality of digestive system morphology	Morphological abnormality of the gastrointestinal tract	Abnormal intestine morphology	Abnormal large intestine morphology	Abnormal rectum morphology	Rectal fistula	Rectovaginal fistula					HP:0000143	Rectovaginal fistula
Cholestasis	HP:0001396	1	44	2.27273	Abnormality of the digestive system	Abnormality of the abdominal organs	Abnormality of the liver	Abnormality of the biliary system	Cholestasis								HP:0001396	Cholestasis
Chronic constipation	HP:0012450	1	44	2.27273	Abnormality of the digestive system	Abnormality of digestive system physiology	Abdominal symptom	Constipation	Chronic constipation								HP:0012450	Chronic constipation
Anorectal anomaly	HP:0012732	1	44	2.27273	Abnormality of the digestive system	Abnormality of digestive system morphology	Morphological abnormality of the gastrointestinal tract	Anorectal anomaly									HP:0012732	Anorectal anomaly
Nasogastric tube feeding	HP:0040288	1	44	2.27273	Abnormality of the digestive system	Abnormality of digestive system physiology	Abdominal symptom	Feeding difficulties	Tube feeding	Nasogastric tube feeding							HP:0040288	Nasogastric tube feeding
Cyst of the ductus choledochus	HP:0100890	1	44	2.27273	Abnormality of the digestive system	Abnormality of the abdominal organs	Abnormality of the liver	Abnormality of the biliary system	Biliary tract abnormality	Abnormal biliary tract morphology	Abnormality of the ductus choledochus	Cyst of the ductus choledochus					HP:0100890	Cyst of the ductus choledochus
Hemangioma	HP:0001028	1	44	2.27273	Abnormality of the cardiovascular system	Abnormality of the vasculature	Vascular neoplasm	Hemangioma									HP:0001028	Hemangioma
Hypoplastic nipples	HP:0002557	1	44	2.27273	Abnormality of the breast	Abnormal breast morphology	Abnormal nipple morphology	Aplasia/Hypoplasia of the nipples	Hypoplastic nipples								HP:0002557	Hypoplastic nipples
Absent nipple	HP:0002561	1	44	2.27273	Abnormality of the breast	Abnormal breast morphology	Abnormal nipple morphology	Aplasia/Hypoplasia of the nipples	Absent nipple								HP:0002561	Absent nipple
Polyhydramnios	HP:0001561	1	44	2.27273	Abnormality of prenatal development or birth	Abnormality of the amniotic fluid	Polyhydramnios										HP:0001561	Polyhydramnios
Hydrops fetalis	HP:0001789	1	44	2.27273	Abnormality of prenatal development or birth	Fetal anomaly	Abnormal fetal morphology	Hydrops fetalis									HP:0001789	Hydrops fetalis
Nonimmune hydrops fetalis	HP:0001790	1	44	2.27273	Abnormality of prenatal development or birth	Fetal anomaly	Abnormal fetal morphology	Hydrops fetalis	Nonimmune hydrops fetalis								HP:0001790	Nonimmune hydrops fetalis
Diabetes mellitus	HP:0000819	1	44	2.27273	Abnormality of metabolism/homeostasis	Abnormal homeostasis	Abnormal glucose homeostasis	Glucose intolerance	Diabetes mellitus								HP:0000819	Diabetes mellitus
Episodic fever	HP:0001954	1	44	2.27273	Abnormality of metabolism/homeostasis	Abnormal homeostasis	Abnormality of temperature regulation	Fever	Recurrent fever								HP:0001954	Episodic fever
Fractures of the long bones	HP:0003084	1	44	2.27273	Abnormality of metabolism/homeostasis	Abnormal circulating metabolite concentration	Abnormal circulating lipid concentration	Abnormal circulating cholesterol concentration									HP:0003107	Abnormal circulating cholesterol concentration
Neonatal hyperbilirubinemia	HP:0003265	1	44	2.27273	Abnormality of metabolism/homeostasis	Abnormal circulating metabolite concentration	Abnormal circulating carboxylic acid concentration	Abnormal circulating dicarboxylic acid concentration	Abnormal circulating bilirubin concentration	Hyperbilirubinemia	Neonatal hyperbilirubinemia						HP:0003265	Neonatal hyperbilirubinemia
Single transverse palmar crease	HP:0000954	1	44	2.27273	Abnormality of limbs	Abnormality of the upper limb	Abnormality of the hand	Abnormality of the palm	Abnormal skin morphology of the palm	Abnormal palmar dermatoglyphics	Abnormality of the palmar creases	Single transverse palmar crease					HP:0000954	Single transverse palmar crease
Brachydactyly	HP:0001156	1	44	2.27273	Abnormality of limbs	Abnormality of limb bone	Abnormality of limb bone morphology	Abnormal digit morphology	Short digit	Brachydactyly							HP:0001156	Brachydactyly
Delayed ossification of carpal bones	HP:0001216	1	44	2.27273	Abnormality of limbs	Abnormality of the upper limb	Abnormality of the hand	Abnormal hand morphology	Abnormal carpal morphology	Abnormality of carpal bone ossification	Delayed ossification of carpal bones	Abnormal hand bone ossification	Abnormality of carpal bone ossification	Delayed ossification of carpal bones			HP:0001216	Delayed ossification of carpal bones
Pes cavus	HP:0001761	1	44	2.27273	Abnormality of limbs	Abnormality of the lower limb	Abnormal foot morphology	Pes cavus									HP:0001761	Pes cavus
Short foot	HP:0001773	1	44	2.27273	Abnormality of limbs	Abnormality of limb bone	Abnormality of limb bone morphology	Abnormal lower limb bone morphology	Aplasia/hypoplasia involving bones of the lower limbs	Aplasia/Hypoplasia involving bones of the feet	Short foot						HP:0001773	Short foot
Coxa valga	HP:0002673	1	44	2.27273	Abnormality of limbs	Abnormality of limb bone	Abnormality of limb bone morphology	Abnormal lower limb bone morphology	Abnormality of femur morphology	Abnormal femoral neck/head morphology	Abnormal femoral neck morphology	Coxa valga					HP:0002673	Coxa valga
Pes valgus	HP:0008081	1	44	2.27273	Abnormality of limbs	Abnormality of the lower limb	Abnormal foot morphology	Pes valgus									HP:0008081	Pes valgus
Equinovarus deformity	HP:0008110	1	44	2.27273	Abnormality of limbs	Abnormality of the lower limb	Abnormal foot morphology	Equinovarus deformity									HP:0008110	Equinovarus deformity
Ulnar deviation of the 5th finger	HP:0009180	1	44	2.27273	Abnormality of limbs	Abnormality of limb bone	Abnormality of limb bone morphology	Abnormal digit morphology	Abnormality of finger	Abnormal 5th finger morphology	Deviation of the 5th finger	Ulnar deviation of the 5th finger					HP:0009180	Ulnar deviation of the 5th finger
Contracture of the proximal interphalangeal joint of the 5th finger	HP:0009185	1	44	2.27273	Abnormality of limbs	Abnormality of limb bone	Abnormality of limb bone morphology	Abnormal digit morphology	Abnormality of finger	Abnormal 5th finger morphology	Joint contracture of the 5th finger	Contracture of the proximal interphalangeal joint of the 5th finger					HP:0009185	Contracture of the proximal interphalangeal joint of the 5th finger
Proximal placement of thumb	HP:0009623	1	44	2.27273	Abnormality of limbs	Abnormality of limb bone	Abnormality of limb bone morphology	Abnormal digit morphology	Abnormality of finger	Abnormal thumb morphology	Deviation of the thumb	Proximal placement of thumb					HP:0009623	Proximal placement of thumb
Short phalanx of finger	HP:0009803	1	44	2.27273	Abnormality of limbs	Abnormality of limb bone	Abnormality of limb bone morphology	Abnormal digit morphology	Abnormality of finger	Abnormal finger phalanx morphology	Aplasia/Hypoplasia of the phalanges of the hand	Short phalanx of finger					HP:0009803	Short phalanx of finger
Patellar subluxation	HP:0010499	1	44	2.27273	Abnormality of limbs	Abnormality of the lower limb	Abnormality of lower limb joint	Abnormality of the knee	Abnormal patella morphology	Patellar subluxation							HP:0010499	Patellar subluxation
Highly arched eyebrow	HP:0002553	1	44	2.27273	Abnormality of head or neck	Abnormality of the head	Abnormality of the face	Abnormality of the orbital region	Abnormality of the ocular adnexa	Abnormal ocular adnexa morphology	Abnormal eyebrow morphology						HP:0002553	Highly arched eyebrow
Iron deficiency anemia	HP:0001891	1	44	2.27273	Abnormality of blood and blood-forming tissues	Abnormal erythrocyte morphology	Anemia	Anemia of inadequate production	Hypochromic anemia	Iron deficiency anemia							HP:0001891	Iron deficiency anemia
Anemia	HP:0001903	1	44	2.27273	Abnormality of blood and blood-forming tissues	Abnormal erythrocyte morphology	Anemia										HP:0001903	Anemia
Bone marrow hypocellularity	HP:0005528	1	44	2.27273	Abnormality of blood and blood-forming tissues	Abnormality of bone marrow cell morphology	Abnormality of multiple cell lineages in the bone marrow	Bone marrow hypocellularity									HP:0005528	Bone marrow hypocellularity
Cerebellar atrophy	HP:0001272	1	44	2.27273	Abnormality of the nervous system	Abnormal nervous system morphology	Morphological central nervous system abnormality	Abnormal brain morphology	Abnormal hindbrain morphology	Abnormal metencephalon morphology	Abnormal cerebellum morphology	Cerebellar atrophy					HP:0001272	Cerebellar atrophy
Central apnea	HP:0002871	1	44	2.27273	Abnormality of the respiratory system	Abnormal respiratory system physiology	Abnormal pattern of respiration	Apnea	Central apnea								HP:0002871	Central apnea
Prominence of the premaxilla	HP:0010759	1	44	2.27273	Abnormality of head or neck	Abnormality of the head	Abnormal skull morphology	Abnormal facial skeleton morphology	Abnormal jaw morphology	Abnormal maxilla morphology	Abnormality of the premaxilla	Prominence of the premaxilla					HP:0010759	Prominence of the premaxilla
Long philtrum	HP:0000343	1	44	2.27273	Abnormality of head or neck	Abnormality of the head	Abnormality of the face	Abnormality of the mouth	Abnormal oral morphology	Abnormal oral cavity morphology	Abnormal lip morphology	Abnormal upper lip morphology	Abnormality of the philtrum	Long philtrum			HP:0000343	Long philtrum
Neonatal hypotonia	HP:0001319	1	44	2.27273	Abnormality of the musculoskeletal system	Abnormality of the musculature	Abnormal muscle physiology	Abnormal muscle tone	Hypotonia	Neonatal hypotonia							HP:0001319	Neonatal hypotonia
Hip dysplasia	HP:0001385	1	44	2.27273	Abnormality of the musculoskeletal system	Abnormality of the skeletal system	Abnormal skeletal morphology	Abnormal appendicular skeleton morphology	Abnormal pelvic girdle bone morphology	Abnormal hip bone morphology	Hip dysplasia						HP:0001385	Hip dysplasia
Asthma	HP:0002099	1	44	2.27273	Abnormality of the immune system	Abnormality of immune system physiology	Immunologic hypersensitivity	Asthma									HP:0002099	Asthma
Flat forehead	HP:0004425	1	44	2.27273	Abnormality of head or neck	Abnormality of the head	Abnormality of the face	Abnormality of the forehead	Flat forehead								HP:0004425	Flat forehead
Lacrimal duct stenosis	HP:0007678	1	44	2.27273	Abnormality of head or neck	Abnormality of the head	Abnormality of the face	Abnormality of the orbital region	Abnormality of the ocular adnexa	Abnormal ocular adnexa morphology	Abnormal nasolacrimal system morphology	Abnormal lacrimal duct morphology	Nasolacrimal duct obstruction	Lacrimal duct stenosis			HP:0007678	Lacrimal duct stenosis
Allergy	HP:0012393	1	44	2.27273	Abnormality of the immune system	Abnormality of immune system physiology	Immunologic hypersensitivity	Allergy									HP:0012393	Allergy
Unilateral cryptorchidism	HP:0012741	1	44	2.27273	Abnormality of the genitourinary system	Abnormality of the genital system	Abnormal reproductive system morphology	Abnormal external genitalia	Abnormal male external genitalia morphology	Abnormal testis morphology	Cryptorchidism	Unilateral cryptorchidism					HP:0012741	Unilateral cryptorchidism
Unilateral conductive hearing impairment	HP:0040119	1	44	2.27273	Abnormal ear physiology	Hearing abnormality	Hearing impairment	Conductive hearing impairment	Unilateral conductive hearing impairment								HP:0040119	Unilateral conductive hearing impairment
Recurrent bronchiolitis	HP:0100501	1	44	2.27273	Abnormality of the immune system	Abnormality of immune system physiology	Unusual infection	Recurrent infections	Recurrent respiratory infections	Recurrent lower respiratory tract infections	Recurrent bronchitis	Recurrent bronchiolitis					HP:0100501	Recurrent bronchiolitis
Spatulate thumbs	HP:0001222	1	44	2.27273	Abnormality of limbs	Abnormality of limb bone	Abnormal limb bone morphology	Abnormal digit morphology	Abnormal finger morphology	Abnormal finger phalanx morphology	Broad phalanges of the hand	Broad thumb	Spatulate thumbs				HP:0001222	Spatulate thumbs
Phimosis	HP:0001741	1	44	2.27273	Abnormality of the genitourinary system	Abnormality of the genital system	Abnormal reproductive system morphology	Abnormal external genitalia	Abnormal male external genitalia morphology	Abnormal penis morphology	Abnormal preputium morphology	Phimosis					HP:0001741	Phimosis
Achilles tendon contracture	HP:0001771	1	44	2.27273	Abnormality of limbs	Abnormality of the lower limb	Abnormal foot morphology	Abnormality of the Achilles tendon	Achilles tendon contracture								HP:0001771	Achilles tendon contracture
Sleep onset Insomnia	HP:0031354	1	44	2.27273	Abnormality of the nervous system	Abnormal nervous system physiology	Abnormality of mental function	Sleep abnormality	Insomnia	Sleep onset insomnia							HP:0031354	Sleep onset Insomnia
Recurrent ear infections	HP:0410018	1	44	2.27273	Abnormality of the immune system	Abnormality of immune system physiology	Unusual infection	Recurrent infections	Recurrent ear infections								HP:0410018	Recurrent ear infections
Penile pain	HP:0040411	1	44	2.27273	Constitutional symptom	Pain	Pain in penis										HP:0040411	Penile pain
Round face	HP:0000311	1	44	2.27273	Abnormality of head or neck	Abnormality of the head	Abnormality of the face	Abnormal facial shape	Round face								HP:0000311	Round face
Poor coordination	HP:0002370	1	44	2.27273	Abnormality of the nervous system	Abnormal nervous system physiology	Abnormal central motor function	Abnormality of coordination	Incoordination	Poor coordination							HP:0002370	Poor coordination
Episodic vomiting	HP:0002572	1	44	2.27273	Abnormality of the digestive system	Abnormal digestive system morphology	Abdominal symptom	Nausea and vomiting	Vomiting	Episodic vomiting							HP:0002572	Episodic vomiting
Celiac disease	HP:0002608	1	44	2.27273	Abnormality of the digestive system	Abnormal digestive system morphology	Abnormal gastrointestinal tract morphology	Abnormal intestine morphology	Abnormal small intestine morphology	Celiac disease							HP:0002608	Celiac disease
Overfolding of the superior helices	HP:0004453	1	44	2.27273	Abnormality of the ear	Abnormal ear morphology	Abnormality of the outer ear	Abnormal pinna morphology	Abnormal helix morphology	Abnormally folded helix	Overfolded helix	Overfolding of the superior helices					HP:0004453	Overfolding of the superior helices
Venous insufficiency	HP:0005293	1	44	2.27273	Abnormality of the cardiovascular system	Abnormal cardiovascular system morphology	Abnormal vascular morphology	Abnormal blood vessel morphology	Abnormal venous morphology	Venous insufficiency							HP:0005293	Venous insufficiency
Infantile muscular hypotonia	HP:0008947	1	44	2.27273	Abnormality of the musculoskeletal system	Abnormality of the musculature	Abnormal muscle physiology	Abnormal muscle tone	Hypotonia	Infantile muscular hypotonia							HP:0008947	Infantile muscular hypotonia
Low-output congestive heart failure	HP:0009805	1	44	2.27273	Abnormality of the cardiovascular system	Abnormal cardiovascular system physiology	Congestive heart failure	Low-output congestive heart failure									HP:0009805	Low-output congestive heart failure
Attached earlobe	HP:0009907	1	44	2.27273	Abnormality of the ear	Abnormal ear morphology	Abnormality of the outer ear	Abnormal pinna morphology	Abnormal earlobe morphology	Attached earlobe							HP:0009907	Attached earlobe
Orthostatic tachycardia	HP:0012173	1	44	2.27273	Abnormality of the nervous system	Abnormality of the peripheral nervous system	Abnormality of the autonomic nervous system	Abnormal autonomic nervous system physiology	Orthostatic tachycardia								HP:0012173	Orthostatic tachycardia
Episodic fatigue	HP:0012431	1	44	2.27273	Constitutional symptom	Fatigue	Episodic fatigue										HP:0012431	Episodic fatigue
Knee pain	HP:0030839	1	44	2.27273	Abnormality of the musculoskeletal system	Abnormal musculoskeletal physiology	Limb pain	Lower limb pain	Knee pain								HP:0030839	Knee pain
Ankle pain	HP:0030840	1	44	2.27273	Abnormality of the musculoskeletal system	Abnormal musculoskeletal physiology	Limb pain	Lower limb pain	Ankle pain								HP:0030840	Ankle pain
Tall stature	HP:0000098	0	39	0	Growth abnormality	Abnormality of body height	Tall stature										HP:0000098	Tall stature
Obesity	HP:0001513	0	39	0	Growth abnormality	Abnormality of body weight	Increased body weight	Obesity									HP:0001513	Obesity
Increased body weight	HP:0004324	0	39	0	Growth abnormality	Abnormality of body weight	Increased body weight										HP:0004324	Increased body weight
Class III obesity	HP:0025501	0	39	0	Growth abnormality	Abnormality of body weight	Increased body weight	Obesity	Class III obesity								HP:0025501	Class III obesity
Increased body fat percentage	HP:0025521	0	39	0	Growth abnormality	Increased body fat percentage											HP:0025521	Increased body fat percentage
Large earlobe	HP:0009748	0	41	0	Abnormality of the ear	Abnormal ear morphology	Abnormality of the outer ear	Abnormality of the pinna	Abnormal earlobe morphology	Large earlobe							HP:0009748	Large earlobe
Macrocephaly	HP:0000256	0	41	0	Abnormality of head or neck	Abnormality of the head	Abnormal skull morphology	Abnormality of skull size	Increased head circumference	Macrocephaly							HP:0000256	Macrocephaly
Long palpebral fissure	HP:0000637	0	41	0	Abnormality of head or neck	Abnormality of the head	Abnormality of the face	Abnormality of the orbital region	Abnormality of the ocular adnexa	Abnormal ocular adnexa morphology	Abnormal eyelid morphology	Abnormality of the palpebral fissures	Abnormal size of the palpebral fissures	Long palpebral fissure			HP:0000637	Long palpebral fissure
Vitiligo	HP:0001045	0	44	0	Abnormality of the integument	Abnormality of the skin	Abnormality of skin morphology	Abnormality of skin pigmentation	Vitiligo								HP:0001045	Vitiligo
Immunodeficiency	HP:0002721	0	44	0	Abnormality of the immune system	Abnormality of immune system physiology	Immunodeficiency										HP:0002721	Immunodeficiency
Abnormal circulating cholesterol concentration	HP:0003107	0	44	0	Abnormality of metabolism/homeostasis	Abnormal circulating metabolite concentration	Abnormal circulating lipid concentration	Abnormal circulating cholesterol concentration									HP:0003107	Abnormal circulating cholesterol concentration
Type I diabetes mellitus	HP:0100651	0	44	0	Abnormality of metabolism/homeostasis	Abnormal homeostasis	Abnormal glucose homeostasis	Glucose intolerance	Diabetes mellitus	Type I diabetes mellitus							HP:0100651	Type I diabetes mellitus
Epistaxis	HP:0000421	0	44	0	Abnormality of blood and blood-forming tissues	Abnormal bleeding	Epistaxis										HP:0000421	Epistaxis
Kyphosis	HP:0002808	0	44	0	Abnormality of the musculoskeletal system	Abnormality of the skeletal system	Abnormal skeletal morphology	Abnormal axial skeleton morphology	Abnormality of the vertebral column	Abnormal curvature of the vertebral column	Kyphosis						HP:0002808	Kyphosis
Abnormality of the temporomandibular joint	HP:0010754	0	44	0	Abnormality of head or neck	Abnormality of the head	Abnormal skull morphology	Abnormal facial skeleton morphology	Abnormal jaw morphology	Abnormal mandible morphology	Abnormality of the temporomandibular joint						HP:0010754	Abnormality of the temporomandibular joint
Values, Yes, Patient has the phenotype; No, Patient doesn't have the phenotype; ND, Phenotype not determined in patient.
