# Supplementary material for: Investigating the neuronal role of the proteasomal ATPase subunit gene PSMC5 in neurodevelopmental proteasomopathies
Source: Nat Commun. 2025 Nov 26;16:10545. doi: 10.1038/s41467-025-65556-8 (PMC12658096; doi:10.1038/s41467-025-65556-8)
Supplement: Supplementary file 6 — Supplementary Table 4 [file 41467_2025_65556_MOESM6_ESM.xlsx]

## Sheet: Supplementary Table 4a
Supplementary Table 4a. List of genes related to aging used for functional enrichment analysis from proteomics and transcriptomics data.
tax_id	Org_name	GeneID	CurrentID	Status	Symbol	Aliases	description	other_designations	map_location	chromosome	genomic_nucleotide_accession.version	start_position_on_the_genomic_accession	end_position_on_the_genomic_accession	orientation	exon_count	OMIM
9606	Homo sapiens	6197	0	live	RPS6KA3	CLS, HU-3, ISPK-1, MAPKAPK1B, MRX19, RSK, RSK2, S6K-alpha3, XLID19, p90-RSK2, pp90RSK2	ribosomal protein S6 kinase A3	ribosomal protein S6 kinase alpha-3|MAP kinase-activated protein kinase 1b|MAPK-activated protein kinase 1b|MAPKAP kinase 1b|MAPKAPK-1b|RSK-2|S6K-alpha-3|epididymis secretory sperm binding protein|insulin-stimulated protein kinase 1|p90-RSK 3|ribosomal S6 kinase 2|ribosomal protein S6 kinase, 90kDa, polypeptide 3	Xp22.12	X	NC_000023.11	20149911	20267097	minus	26	300075
9606	Homo sapiens	348	0	live	APOE	AD2, APO-E, ApoE4, LDLCQ5, LPG	apolipoprotein E	apolipoprotein E|apolipoprotein E3	19q13.32	19	NC_000019.10	44905796	44909393	plus	6	107741
9606	Homo sapiens	54675	0	live	CRLS1	C20orf155, CLS, CLS1, COSPD57, GCD10, dJ967N21.6	cardiolipin synthase 1	cardiolipin synthase (CMP-forming)	20p12.3	20	NC_000020.11	6005938	6040053	plus	13	608188
9606	Homo sapiens	7157	0	live	TP53	BCC7, BMFS5, LFS1, P53, TRP53	tumor protein p53	cellular tumor antigen p53|antigen NY-CO-13|mutant tumor protein 53|phosphoprotein p53|transformation-related protein 53|tumor protein 53|tumor supressor p53	17p13.1	17	NC_000017.11	7668421	7687490	minus	13	191170
9606	Homo sapiens	23411	0	live	SIRT1	SIR2, SIR2L1, SIR2alpha	sirtuin 1	NAD-dependent protein deacetylase sirtuin-1|NAD-dependent protein deacylase sirtuin-1|SIR2-like protein 1|regulatory protein SIR2 homolog 1|sirtuin type 1	10q21.3	10	NC_000010.11	67884656	67918390	plus	11	604479
9606	Homo sapiens	29956	0	live	CERS2	L3, LASS2, SP260, TMSG1	ceramide synthase 2	ceramide synthase 2|LAG1 homolog, ceramide synthase 2|LAG1 longevity assurance 2|longevity assurance (LAG1, S. cerevisiae) homolog 2|sphingosine N-acyltransferase CERS2|tumor metastasis-suppressor gene 1 protein|very-long-chain ceramide synthase CERS2	1q21.3	1	NC_000001.11	150965186	150974835	minus	13	606920
9606	Homo sapiens	3479	0	live	IGF1	IGF, IGF-I, IGFI, MGF	insulin like growth factor 1	insulin-like growth factor I|insulin-like growth factor 1 (somatomedin C)|insulin-like growth factor IB|mechano growth factor|somatomedin-C	12q23.2	12	NC_000012.12	102395874	102481839	minus	7	147440
9606	Homo sapiens	253782	0	live	CERS6	CERS5, LASS6	ceramide synthase 6	ceramide synthase 6|LAG1 homolog, ceramide synthase 6|longevity assurance homolog 6|sphingoid base N-palmitoyltransferase CERS6	2q24.3	2	NC_000002.12	168456272	168775134	plus	13	615336
9606	Homo sapiens	1559	0	live	CYP2C9	CPC9, CYP2C, CYP2C10, CYPIIC9, P450-2C9, P450IIC9	cytochrome P450 family 2 subfamily C member 9	cytochrome P450 2C9|cytochrome P-450 S-mephenytoin 4-hydroxylase|cytochrome P-450MP|cytochrome P450 PB-1|cytochrome P450, family 2, subfamily C, polypeptide 9|flavoprotein-linked monooxygenase|microsomal monooxygenase|xenobiotic monooxygenase	10q23.33	10	NC_000010.11	94938658	94990091	plus	9	601130
9606	Homo sapiens	6647	0	live	SOD1	ALS, ALS1, HEL-S-44, IPOA, SOD, STAHP, hSod1, homodimer	superoxide dismutase 1	superoxide dismutase [Cu-Zn]|Cu/Zn superoxide dismutase|SOD, soluble|epididymis secretory protein Li 44|indophenoloxidase A|superoxide dismutase 1, soluble|superoxide dismutase, cystolic	21q22.11	21	NC_000021.9	31659693	31668931	plus	5	147450
9606	Homo sapiens	3569	0	live	IL6	BSF-2, BSF2, CDF, HGF, HSF, IFN-beta-2, IFNB2, IL-6	interleukin 6	interleukin-6|B-cell differentiation factor|B-cell stimulatory factor 2|CTL differentiation factor|hybridoma growth factor|interferon beta-2|interleukin BSF-2	7p15.3	7	NC_000007.14	22727200	22731998	plus	5	147620
9606	Homo sapiens	1956	0	live	EGFR	ERBB, ERBB1, ERRP, HER1, NISBD2, PIG61, mENA	epidermal growth factor receptor	epidermal growth factor receptor|EGFR vIII|avian erythroblastic leukemia viral (v-erb-b) oncogene homolog|cell growth inhibiting protein 40|cell proliferation-inducing protein 61|epidermal growth factor receptor tyrosine kinase domain|erb-b2 receptor tyrosine kinase 1|proto-oncogene c-ErbB-1|receptor tyrosine-protein kinase erbB-1	7p11.2	7	NC_000007.14	55019017	55211628	plus	32	131550
9606	Homo sapiens	7124	0	live	TNF	DIF-alpha, TNFA, TNFSF2, TNLG1F, TNF	tumor necrosis factor	tumor necrosis factor|APC1 protein|TNF, macrophage-derived|TNF, monocyte-derived|TNF-a|tumor necrosis factor ligand 1F|tumor necrosis factor ligand superfamily member 2|tumor necrosis factor-alpha|tumor necrotic factor alpha	6p21.33	6	NC_000006.12	31575565	31578336	plus	4	191160
9606	Homo sapiens	9365	0	live	KL	HFTC3A, KL	klotho	klotho|alpha-klotho	13q13.1	13	NC_000013.11	33016243	33066143	plus	7	604824
9606	Homo sapiens	1636	0	live	ACE	ACE1, CD143, DCP, DCP1	angiotensin I converting enzyme	angiotensin-converting enzyme|CD143 antigen|angiotensin I converting enzyme (peptidyl-dipeptidase A) 1|carboxycathepsin|dipeptidyl carboxypeptidase 1|dipeptidyl carboxypeptidase I|kininase II|peptidase P	17q23.3	17	NC_000017.11	63477061	63498373	plus	26	106180
9606	Homo sapiens	7040	0	live	TGFB1	CED, DPD1, IBDIMDE, LAP, TGF-beta1, TGFB, TGFbeta	transforming growth factor beta 1	transforming growth factor beta-1 proprotein|TGF-beta-1|latency-associated peptide|prepro-transforming growth factor beta-1|transforming growth factor beta1	19q13.2	19	NC_000019.10	41330323	41353922	minus	7	190180
9606	Homo sapiens	7015	0	live	TERT	CMM9, DKCA2, DKCB4, EST2, PFBMFT1, TCS1, TP2, TRT, hEST2, hTRT	telomerase reverse transcriptase	telomerase reverse transcriptase|telomerase catalytic subunit|telomerase-associated protein 2	5p15.33	5	NC_000005.10	1253167	1295068	minus	16	187270
9606	Homo sapiens	351	0	live	APP	AAA, ABETA, ABPP, AD1I, CTFgamma, CVAP, PN-II, PN2, alpha-sAPP, preA4, APP	amyloid beta precursor protein	amyloid-beta precursor protein|alzheimer disease amyloid A4 protein homolog|alzheimer disease amyloid protein|amyloid beta (A4) precursor protein|amyloid beta A4 protein|amyloid precursor protein|beta-amyloid peptide|beta-amyloid peptide(1-40)|beta-amyloid peptide(1-42)|beta-amyloid precursor protein|cerebral vascular amyloid peptide|peptidase nexin-II|protease nexin-II|testicular tissue protein …	21q21.3	21	NC_000021.9	25880550	26171128	minus	20	104760
9606	Homo sapiens	3586	0	live	IL10	CSIF, GVHDS, IL-10A, TGIF, IL10	interleukin 10	interleukin-10|T-cell growth inhibitory factor|cytokine synthesis inhibitory factor	1q32.1	1	NC_000001.11	206767602	206772494	minus	7	124092
9606	Homo sapiens	7422	0	live	VEGFA	L-VEGF, MVCD1, VEGF, VPF	vascular endothelial growth factor A	vascular endothelial growth factor A, long form|vascular endothelial growth factor A121|vascular endothelial growth factor A165|vascular permeability factor	6p21.1	6	NC_000006.12	43770211	43786487	plus	9	192240
9606	Homo sapiens	3952	0	live	LEP	LEPD, OB, OBS	leptin	leptin|leptin (murine obesity homolog)|leptin (obesity homolog, mouse)|obese protein|obese, mouse, homolog of|obesity factor	7q32.1	7	NC_000007.14	128241278	128257629	plus	3	164160
9606	Homo sapiens	6927	0	live	HNF1A	HNF-1-alpha, HNF-1A, HNF1, HNF1alpha, HNF4A, IDDM20, LFB1, MODY3, TCF-1, TCF1	HNF1 homeobox A	hepatocyte nuclear factor 1-alpha|albumin proximal factor|hepatic nuclear factor 1|interferon production regulator factor|liver-specific transcription factor LF-B1|transcription factor 1, hepatic	12q24.31	12	NC_000012.12	120978543	121002512	plus	9	142410
9606	Homo sapiens	1029	0	live	CDKN2A	ARF, CAI2, CDK4I, CDKN2, CMM2, INK4, INK4A, MLM, MTS-1, MTS1, P14, P14ARF, P16, P16-INK4A, P16INK4, P16INK4A, P19, P19ARF, TP16	cyclin dependent kinase inhibitor 2A	cyclin-dependent kinase inhibitor 2A|CDK4 inhibitor p16-INK4|CDKN2A/ARF Intron 2 lncRNA|alternative reading frame|cell cycle negative regulator beta|cyclin-dependent kinase 4 inhibitor A|cyclin-dependent kinase inhibitor 2A (melanoma, p16, inhibits CDK4)|inhibitor of cdk4 A|multiple tumor suppressor 1|multiple tumour suppressor 1	9p21.3	9	NC_000009.12	21967752	21995324	minus	10	600160
9606	Homo sapiens	2657	0	live	GDF1	CERS1, CHTD6, DORV, DTGA3, LAG1, LASS1, RAI, UOG1	growth differentiation factor 1	embryonic growth/differentiation factor 1|Ceramide synthase 1|LAG1 longevity assurance homolog 1|Longevity assurance gene 1 protein homolog 1|Protein UOG-1	19p13.11	19	NC_000019.10	18868545	18896158	minus	8	602880
9606	Homo sapiens	627	0	live	BDNF	ANON2, BULN2	brain derived neurotrophic factor	brain-derived neurotrophic factor|abrineurin|neurotrophin	11p14.1	11	NC_000011.10	27654893	27722030	minus	12	113505
9606	Homo sapiens	2475	0	live	MTOR	FRAP, FRAP1, FRAP2, RAFT1, RAPT1, SKS	mechanistic target of rapamycin kinase	serine/threonine-protein kinase mTOR|FK506 binding protein 12-rapamycin associated protein 2|FK506-binding protein 12-rapamycin complex-associated protein 1|FKBP-rapamycin associated protein|FKBP12-rapamycin complex-associated protein 1|mammalian target of rapamycin|mechanistic target of rapamycin (serine/threonine kinase)|rapamycin and FKBP12 target 1|rapamycin associated protein FRAP2|rapamycin…	1p36.22	1	NC_000001.11	11106535	11262551	minus	60	601231
9606	Homo sapiens	10715	0	live	CERS1	EPM8, GDF-1, GDF1, LAG1, LASS1, UOG1	ceramide synthase 1	ceramide synthase 1|Embryonic growth/differentiation factor 1|longevity assurance (LAG1, S. cerevisiae) homolog 1|longevity assurance gene 1 protein homolog 1|protein UOG-1|sphingoid base N-stearoyltransferase CERS1|upstream of GDF1	19p13.11	19	NC_000019.10	18868545	18896982	minus	10	606919
9606	Homo sapiens	207	0	live	AKT1	AKT, PKB, PKB-ALPHA, PRKBA, RAC, RAC-ALPHA	AKT serine/threonine kinase 1	RAC-alpha serine/threonine-protein kinase|AKT1m|PKB alpha|RAC-PK-alpha|protein kinase B alpha|proto-oncogene c-Akt|rac protein kinase alpha|serine-threonine protein kinase|v-akt murine thymoma viral oncogene homolog 1|v-akt murine thymoma viral oncogene-like protein 1	14q32.33	14	NC_000014.9	104769349	104795748	minus	17	164730
9606	Homo sapiens	4524	0	live	MTHFR		methylenetetrahydrofolate reductase	methylenetetrahydrofolate reductase (NADPH)|5,10-methylenetetrahydrofolate reductase (NADPH)|methylenetetrahydrofolate reductase (NAD(P)H)	1p36.22	1	NC_000001.11	11785723	11805964	minus	13	607093
9606	Homo sapiens	3123	0	live	HLA-DRB1	DRB1, HLA-DR1B, HLA-DRB, SS1	major histocompatibility complex, class II, DR beta 1	major histocompatibility complex, class II, DR beta 1 precursor|HLA class II histocompatibility antigen, DR-1 beta chain|MHC class II HLA-DR beta 1 chain|human leucocyte antigen DRB1|lymphocyte antigen DRB1	6p21.32	6	NC_000006.12	32578775	32589848	minus	6	142857
9606	Homo sapiens	3091	0	live	HIF1A	HIF-1-alpha, HIF-1A, HIF-1alpha, HIF1, HIF1-ALPHA, MOP1, PASD8, bHLHe78	hypoxia inducible factor 1 subunit alpha	hypoxia-inducible factor 1-alpha|ARNT interacting protein|PAS domain-containing protein 8|basic-helix-loop-helix-PAS protein MOP1|class E basic helix-loop-helix protein 78|hypoxia inducible factor 1 alpha subunit|hypoxia inducible factor 1, alpha subunit (basic helix-loop-helix transcription factor)|hypoxia-inducible factor1alpha|member of PAS protein 1|member of PAS superfamily 1	14q23.2	14	NC_000014.9	61695513	61748258	plus	16	603348
9606	Homo sapiens	472	0	live	ATM	AT1, ATA, ATC, ATD, ATDC, ATE, TEL1, TELO1	ATM serine/threonine kinase	serine-protein kinase ATM|A-T mutated|AT mutated|TEL1, telomere maintenance 1, homolog|ataxia telangiectasia mutated|serine/threonine kinase ATM	11q22.3	11	NC_000011.10	108223067	108369102	plus	67	607585
9606	Homo sapiens	10018	0	live	BCL2L11	BAM, BIM, BOD	BCL2 like 11	bcl-2-like protein 11|BCL2-like 11 (apoptosis facilitator)|bcl-2 interacting mediator of cell death|bcl-2 interacting protein Bim|bcl-2-related ovarian death agonist	2q13	2	NC_000002.12	111120914	111168445	plus	15	603827
9606	Homo sapiens	2099	0	live	ESR1	ER, ESR, ESRA, ESTRR, Era, NR3A1	estrogen receptor 1	estrogen receptor|E2 receptor alpha|ER-alpha|estradiol receptor|estrogen nuclear receptor alpha|estrogen receptor alpha E1-E2-1-2|estrogen receptor alpha E1-N2-E2-1-2|nuclear receptor subfamily 3 group A member 1|oestrogen receptor alpha	6q25.1-q25.2	6	NC_000006.12	151656672	152129619	plus	22	133430
9606	Homo sapiens	4318	0	live	MMP9	CLG4B, GELB, MANDP2, MMP-9	matrix metallopeptidase 9	matrix metalloproteinase-9|macrophage gelatinase|matrix metallopeptidase 9 (gelatinase B, 92kDa gelatinase, 92kDa type IV collagenase)|matrix metalloproteinase 9 (gelatinase B, 92kDa gelatinase, 92kDa type IV collagenase)|type V collagenase	20q13.12	20	NC_000020.11	46008908	46016561	plus	13	120361
9606	Homo sapiens	1401	0	live	CRP	PTX1	C-reactive protein	C-reactive protein|C-reactive protein, pentraxin-related|pentraxin 1	1q23.2	1	NC_000001.11	159712289	159714589	minus	3	123260
9606	Homo sapiens	367	0	live	AR	AIS8, DHTR, HUMARA, HYSP1, KD, NR3C4, SBMA, SMAX1, TFM, AR	androgen receptor	androgen receptor|dihydrotestosterone receptor|nuclear receptor subfamily 3 group C member 4	Xq12	X	NC_000023.11	67544021	67730619	plus	11	313700
9606	Homo sapiens	7249	0	live	TSC2	LAM, PPP1R160, TSC4	TSC complex subunit 2	tuberin|protein phosphatase 1, regulatory subunit 160|tuberous sclerosis 2 protein	16p13.3	16	NC_000016.10	2047985	2089491	plus	45	191092
9606	Homo sapiens	9370	0	live	ADIPOQ	ACDC, ACRP30, ADIPQTL1, ADPN, APM-1, APM1, GBP28	adiponectin, C1Q and collagen domain containing	adiponectin|30 kDa adipocyte complement-related protein|adipocyte complement-related 30 kDa protein|adipose most abundant gene transcript 1 protein|adipose specific collagen-like factor|gelatin-binding protein 28	3q27.3	3	NC_000003.12	186842710	186858463	plus	4	605441
9606	Homo sapiens	204219	0	live	CERS3	ARCI9, LASS3	ceramide synthase 3	ceramide synthase 3|LAG1 homolog, ceramide synthase 3|LAG1 longevity assurance homolog 3|dihydroceramide synthase 3|sphingosine N-acyltransferase CERS3|ultra-long-chain ceramide synthase CERS3|very-long-chain ceramide synthase CERS3	15q26.3	15	NC_000015.10	100400395	100544683	minus	15	615276
9606	Homo sapiens	4846	0	live	NOS3	ECNOS, eNOS	nitric oxide synthase 3	nitric oxide synthase 3|EC-NOS|NOS type III|NOSIII|cNOS|constitutive NOS|endothelial NOS|nitric oxide synthase 3 (endothelial cell)	7q36.1	7	NC_000007.14	150991017	151014588	plus	28	163729
9606	Homo sapiens	2309	0	live	FOXO3	AF6q21, FKHRL1, FKHRL1P2, FOXO2A, FOXO3	forkhead box O3	forkhead box protein O3|FOXO3A-|forkhead box O3A|forkhead homolog (rhabdomyosarcoma) like 1|forkhead in rhabdomyosarcoma-like 1|forkhead, Drosophila, homolog of, in rhabdomyosarcoma-like 1	6q21	6	NC_000006.12	108559825	108684774	plus	10	602681
9606	Homo sapiens	91012	0	live	CERS5	LASS5, Trh4	ceramide synthase 5	ceramide synthase 5|LAG1 homolog, ceramide synthase 5|LAG1 longevity assurance homolog 5|TRAM homolog 4|sphingoid base N-palmitoyltransferase CERS5|sphingosine N-acyltransferase CERS5	12q13.12	12	NC_000012.12	50129289	50167369	minus	15	615335
9606	Homo sapiens	6622	0	live	SNCA	NACP, PARK1, PARK4, PD1	synuclein alpha	alpha-synuclein|I+/--synuclein|non A-beta component of AD amyloid|synuclein alpha-140|synuclein, alpha (non A4 component of amyloid precursor)	4q22.1	4	NC_000004.12	89724099	89838304	minus	12	163890
9606	Homo sapiens	7421	0	live	VDR	NR1I1, PPP1R163	vitamin D receptor	vitamin D3 receptor|1,25-dihydroxyvitamin D3 receptor|nuclear receptor subfamily 1 group I member 1|protein phosphatase 1, regulatory subunit 163|vitamin D (1,25- dihydroxyvitamin D3) receptor	12q13.11	12	NC_000012.12	47841537	47904994	minus	12	601769
9606	Homo sapiens	3553	0	live	IL1B	IL-1, IL1-BETA, IL1F2, IL1beta	interleukin 1 beta	interleukin-1 beta|IL-1 beta|catabolin|interleukin 1beta|preinterleukin 1 beta|pro-interleukin-1-beta	2q14.1	2	NC_000002.12	112829751	112836779	minus	8	147720
9606	Homo sapiens	3480	0	live	IGF1R	CD221, IGFIR, IGFR, JTK13	insulin like growth factor 1 receptor	insulin-like growth factor 1 receptor|IGF-I receptor	15q26.3	15	NC_000015.10	98648539	98964530	plus	25	147370
9606	Homo sapiens	7099	0	live	TLR4	ARMD10, CD284, TLR-4, TOLL	toll like receptor 4	toll-like receptor 4|hToll|homolog of Drosophila toll|toll like receptor 4 protein	9q33.1	9	NC_000009.12	117704403	117724735	plus	4	603030
9606	Homo sapiens	6532	0	live	SLC6A4	5-HTT, 5-HTTLPR, 5HTT, HTT, OCD1, SERT, SERT1, hSERT	solute carrier family 6 member 4	sodium-dependent serotonin transporter|5-hydroxytryptamine (serotonin) transporter|5HT transporter|Na+/Cl- dependent serotonin transporter|serotonin transporter 1|solute carrier family 6 (neurotransmitter transporter), member 4|solute carrier family 6 (neurotransmitter transporter, serotonin), member 4	17q11.2	17	NC_000017.11	30194319	30235697	minus	15	182138
9606	Homo sapiens	4790	0	live	NFKB1	CVID12, EBP-1, KBF1, NF-kB, NF-kB1, NF-kappa-B1, NF-kappaB, NF-kappabeta, NFKB-p105, NFKB-p50, NFkappaB	nuclear factor kappa B subunit 1	nuclear factor NF-kappa-B p105 subunit|DNA-binding factor KBF1|nuclear factor NF-kappa-B p50 subunit|nuclear factor kappa-B DNA binding subunit|nuclear factor of kappa light polypeptide gene enhancer in B-cells 1	4q24	4	NC_000004.12	102501359	102617302	plus	27	164011
9606	Homo sapiens	5728	0	live	PTEN	10q23del, BZS, CWS1, DEC, GLM2, MHAM, MMAC11, PTENbeta, TEP1, PTEN	phosphatase and tensin homolog	phosphatidylinositol 3,4,5-trisphosphate 3-phosphatase and dual-specificity protein phosphatase PTEN|MMAC1 phosphatase and tensin homolog deleted on chromosome 10|PTEN variant PTEN-K267Rfs*9|PTEN variant PTEN-L247*|PTEN variant PTEN-R234Afs*11|PTENepsilon|mitochondrial PTENalpha|mitochondrial phosphatase and tensin protein alpha|mutated in multiple advanced cancers 1|phosphatase and tensin-like p…	10q23.31	10	NC_000010.11	87863625	87971930	plus	10	601728
9606	Homo sapiens	4609	0	live	MYC	MRTLC, bHLHe39, c-Myc, MYC	MYC proto-oncogene, bHLH transcription factor	myc proto-oncogene protein|avian myelocytomatosis viral oncogene homolog|class E basic helix-loop-helix protein 39|myc-related translation/localization regulatory factor|proto-oncogene c-Myc|transcription factor p64|v-myc avian myelocytomatosis viral oncogene homolog|v-myc myelocytomatosis viral oncogene homolog	8q24.21	8	NC_000008.11	127735434	127742951	plus	3	190080
9606	Homo sapiens	79603	0	live	CERS4	LASS4, Trh1	ceramide synthase 4	ceramide synthase 4|LAG1 homolog, ceramide synthase 4|LAG1 longevity assurance homolog 4|sphingosine N-acyltransferase CERS4	19p13.2	19	NC_000019.10	8209370	8262421	plus	17	615334
9606	Homo sapiens	2944	0	live	GSTM1	GST1-1, GSTM1a-1a, GSTM1b-1b, GTH4, GTM1, H-B, MU, MU-1, GSTM1	glutathione S-transferase mu 1	glutathione S-transferase Mu 1|GST HB subunit 4|GST class-mu 1|HB subunit 4|S-(hydroxyalkyl)glutathione lyase|glutathione S-alkyltransferase|glutathione S-aralkyltransferase|glutathione S-aryltransferase|glutathione S-transferase M1	1p13.3	1	NC_000001.11	109687817	109693745	plus	8	138350
9606	Homo sapiens	120892	0	live	LRRK2	AURA17, DARDARIN, PARK8, RIPK7, ROCO2	leucine rich repeat kinase 2	leucine-rich repeat serine/threonine-protein kinase 2|augmented in rheumatoid arthritis 17	12q12	12	NC_000012.12	40224997	40369285	plus	53	609007
9606	Homo sapiens	4137	0	live	MAPT	DDPAC, FTDP-17L, MSTD, MTBT1, MTBT2, PPND, PPP1R103, TAU, Tau-PHF6, tau-40, MAPT	microtubule associated protein tau	microtubule-associated protein tau|G protein beta1/gamma2 subunit-interacting factor 1|PHF-tau|Tau-derived paired helical filament hexapeptide|neurofibrillary tangle protein|paired helical filament-tau|protein phosphatase 1, regulatory subunit 103	17q21.31	17	NC_000017.11	45894554	46028334	plus	16	157140
9606	Homo sapiens	10452	0	live	TOMM40	C19orf1, D19S1177E, PER-EC1, PEREC1, TOM40	translocase of outer mitochondrial membrane 40	mitochondrial import receptor subunit TOM40 homolog|mitochondrial outer membrane protein|p38.5|protein Haymaker|translocase of outer membrane 40 kDa subunit homolog|translocase of outer mitochondrial membrane 40 homolog	19q13.32	19	NC_000019.10	44891254	44903689	plus	10	608061
9606	Homo sapiens	341	0	live	APOC1	Apo-CI, ApoC-I, apo-CIB, apoC-IB	apolipoprotein C1	apolipoprotein C-I	19q13.32	19	NC_000019.10	44914325	44919346	plus	5	107710
9606	Homo sapiens	5444	0	live	PON1	ESA, MVCD5, PON	paraoxonase 1	serum paraoxonase/arylesterase 1|A-esterase 1|K-45|PON 1|aromatic esterase 1|arylesterase 1|arylesterase B-type|esterase A|paraoxonase B-type|serum aryldiakylphosphatase|serum aryldialkylphosphatase 1	7q21.3	7	NC_000007.14	95297676	95324532	minus	9	168820
9606	Homo sapiens	4313	0	live	MMP2	CLG4, CLG4A, MMP-2, MMP-II, MONA, TBE-1	matrix metallopeptidase 2	72 kDa type IV collagenase|collagenase type IV-A|matrix metallopeptidase 2 (gelatinase A, 72kDa gelatinase, 72kDa type IV collagenase)|matrix metalloproteinase-2|matrix metalloproteinase-II|neutrophil gelatinase	16q12.2	16	NC_000016.10	55478830	55506691	plus	17	120360
9606	Homo sapiens	140802	0	live	LGV1		longevity 1		4q25	4						152430
9606	Homo sapiens	100329168	0	live	LGV2	LVG2	longevity 2		6q21	6						606460
9606	Homo sapiens	7039	0	live	TGFA	TFGA	transforming growth factor alpha	protransforming growth factor alpha|TGF-alpha	2p13.3	2	NC_000002.12	70447284	70553826	minus	7	190170
9606	Homo sapiens	10257	0	live	ABCC4	MOAT-B, MOATB, MRP4	ATP binding cassette subfamily C member 4 (PEL blood group)	ATP-binding cassette sub-family C member 4|MRP/cMOAT-related ABC transporter|bA464I2.1 (ATP-binding cassette, sub-family C (CFTR/MRP), member 4)|canalicular multispecific organic anion transporter (ABC superfamily)|multi-specific organic anion transporter B|multidrug resistance-associated protein 4	13q32.1	13	NC_000013.11	95019835	95301451	minus	35	605250
9606	Homo sapiens	5594	0	live	MAPK1	ERK, ERK-2, ERK2, ERT1, MAPK2, NS13, P42MAPK, PRKM1, PRKM2, p38, p40, p41, p41mapk, p42-MAPK	mitogen-activated protein kinase 1	mitogen-activated protein kinase 1|MAP kinase 1|MAP kinase 2|MAPK 2|extracellular signal-regulated kinase 2|mitogen-activated protein kinase 2|protein tyrosine kinase ERK2	22q11.22	22	NC_000022.11	21759657	21867680	minus	9	176948
9606	Homo sapiens	4780	0	live	NFE2L2	HEBP1, IMDDHH, NRF2, Nrf-2	NFE2 like bZIP transcription factor 2	nuclear factor erythroid 2-related factor 2|nuclear factor erythroid-derived 2-like 2|nuclear factor, erythroid 2 like 2	2q31.2	2	NC_000002.12	177230303	177264727	minus	6	600492
9606	Homo sapiens	4193	0	live	MDM2	ACTFS, HDMX, LSKB, hdm2	MDM2 proto-oncogene	E3 ubiquitin-protein ligase Mdm2|MDM2 oncogene, E3 ubiquitin protein ligase|MDM2 proto-oncogene, E3 ubiquitin protein ligase|Mdm2, p53 E3 ubiquitin protein ligase homolog|Mdm2, transformed 3T3 cell double minute 2, p53 binding protein|double minute 2, human homolog of; p53-binding protein|oncoprotein Mdm2	12q15	12	NC_000012.12	68808172	68850686	plus	12	164785
9606	Homo sapiens	2308	0	live	FOXO1	FKH1, FKHRA, FOXO1	forkhead box O1	forkhead box protein O1|forkhead box protein O1A|forkhead, Drosophila, homolog of, in rhabdomyosarcoma	13q14.11	13	NC_000013.11	40555667	40666641	minus	6	136533
9606	Homo sapiens	1234	0	live	CCR5	CC-CKR-5, CCCKR5, CCR-5, CD195, CKR-5, CKR5, CMKBR5, IDDM22	C-C motif chemokine receptor 5	C-C chemokine receptor type 5|C-C motif chemokine receptor 5 A159A|HIV-1 fusion coreceptor|chemokine (C-C motif) receptor 5|chemokine receptor CCR5|chemokine recptor CCR5 Delta32|chemr13|mutant C-C motif chemokine receptor	3p21.31	3	NC_000003.12	46370142	46376206	plus	3	601373
9606	Homo sapiens	1026	0	live	CDKN1A	CAP20, CDKN1, CIP1, MDA-6, P21, SDI1, WAF1, p21CIP1	cyclin dependent kinase inhibitor 1A	cyclin-dependent kinase inhibitor 1|CDK-interacting protein 1|CDK-interaction protein 1|DNA synthesis inhibitor|cyclin-dependent kinase inhibitor 1A (p21, Cip1)|melanoma differentiation associated protein 6|wild-type p53-activated fragment 1	6p21.2	6	NC_000006.12	36676463	36687332	plus	6	116899
9606	Homo sapiens	4879	0	live	NPPB	BNP, Iso-ANP	natriuretic peptide B	natriuretic peptides B|brain natriuretic factor prohormone|brain type natriuretic peptide|gamma-brain natriuretic peptide|natriuretic peptide precursor B|natriuretic protein|preproBNP|proBNP	1p36.22	1	NC_000001.11	11857464	11858945	minus	3	600295
9606	Homo sapiens	3119	0	live	HLA-DQB1	CELIAC1, HLA-DQB, IDDM1	major histocompatibility complex, class II, DQ beta 1	HLA class II histocompatibility antigen, DQ beta 1 chain|MHC class II DQ beta chain|MHC class II HLA-DQ beta glycoprotein|MHC class II antigen DQB1|MHC class II antigen HLA-DQ-beta-1	6p21.32	6	NC_000006.12	32659467	32666657	minus	6	604305
9606	Homo sapiens	4851	0	live	NOTCH1	AOS5, AOVD1, TAN1, hN1	notch receptor 1	neurogenic locus notch homolog protein 1|Notch homolog 1, translocation-associated|notch 1|translocation-associated notch protein TAN-1	9q34.3	9	NC_000009.12	136494433	136546048	minus	34	190198
9606	Homo sapiens	2952	0	live	GSTT1		glutathione S-transferase theta 1	glutathione S-transferase theta-1|GST class-theta-1|glutathione transferase T1-1	22q11.23	22						600436
9606	Homo sapiens	1813	0	live	DRD2	D2DR, D2R	dopamine receptor D2	D(2) dopamine receptor|dopamine D2 receptor|seven transmembrane helix receptor	11q23.2	11	NC_000011.10	113409605	113475398	minus	9	126450
9606	Homo sapiens	8626	0	live	TP63	AIS, B(p51A), B(p51B), EEC3, KET, LMS, NBP, OFC8, RHS, SHFM4, TP53CP, TP53L, TP73L, p40, p51, p53CP, p63, p73H, p73L	tumor protein p63	tumor protein 63|amplified in squamous cell carcinoma|chronic ulcerative stomatitis protein|keratinocyte transcription factor KET|transformation-related protein 63|tumor protein p53-competing protein	3q28	3	NC_000003.12	189596746	189897276	plus	17	603273
9606	Homo sapiens	6648	0	live	SOD2	GC1, GClnc1, IPO-B, IPOB, MNSOD, MVCD6, Mn-SOD	superoxide dismutase 2	superoxide dismutase [Mn], mitochondrial|Mn superoxide dismutase|epididymis secretory sperm binding protein|gastric cancer-associated lncRNA 1|indophenoloxidase B|manganese-containing superoxide dismutase|mangano-superoxide dismutase|superoxide dismutase 2, mitochondrial	6q25.3	6	NC_000006.12	159669069	159762281	minus	10	147460
9606	Homo sapiens	1493	0	live	CTLA4	ALPS5, CD, CD152, CELIAC3, CTLA-4, GRD4, GSE, IDDM12	cytotoxic T-lymphocyte associated protein 4	cytotoxic T-lymphocyte protein 4|celiac disease 3|cytotoxic T lymphocyte associated antigen 4 short spliced form|cytotoxic T-lymphocyte-associated serine esterase-4|gluten-sensitive enteropathy|insulin-dependent diabetes mellitus 12|ligand and transmembrane spliced cytotoxic T lymphocyte associated antigen 4	2q33.2	2	NC_000002.12	203867771	203873965	plus	4	123890
9606	Homo sapiens	3077	0	live	HFE	HFE1, HH, HLA-H, MVCD7, TFQTL2	homeostatic iron regulator	hereditary hemochromatosis protein|MHC class I-like protein HFE|hereditary hemochromatosis protein HLA-H|high Fe	6p22.2	6	NC_000006.12	26087429	26098343	plus	7	613609
9606	Homo sapiens	2950	0	live	GSTP1	DFN7, FAEES3, GST3, GSTP, HEL-S-22, PI	glutathione S-transferase pi 1	glutathione S-transferase P|GST class-pi|GSTP1-1|deafness, X-linked 7|epididymis secretory protein Li 22|fatty acid ethyl ester synthase III	11q13.2	11	NC_000011.10	67583812	67586653	plus	7	134660
9606	Homo sapiens	2068	0	live	ERCC2	COFS2, EM9, TFIIH, TTD, TTD1, XPD	ERCC excision repair 2, TFIIH core complex helicase subunit	general transcription and DNA repair factor IIH helicase subunit XPD|BTF2 p80|CXPD|DNA excision repair protein ERCC-2|DNA repair protein complementing XP-D cells|TFIIH 80 kDa subunit|TFIIH basal transcription factor complex 80 kDa subunit|TFIIH basal transcription factor complex helicase XPB subunit|TFIIH basal transcription factor complex helicase XPD subunit|TFIIH basal transcription factor com…	19q13.32	19	NC_000019.10	45349837	45370573	minus	25	126340
9606	Homo sapiens	1289	0	live	COL5A1	EDSC, EDSCL1, FMDMF	collagen type V alpha 1 chain	collagen alpha-1(V) chain|collagen, type V, alpha 1	9q34.3	9	NC_000009.12	134641803	134844843	plus	68	120215
9606	Homo sapiens	23435	0	live	TARDBP	ALS10, TDP-43	TAR DNA binding protein	TAR DNA-binding protein 43|TAR DNA-binding protein-43	1p36.22	1	NC_000001.11	11012654	11030528	plus	10	605078
9606	Homo sapiens	2908	0	live	NR3C1	GCCR, GCR, GCRST, GR, GRL	nuclear receptor subfamily 3 group C member 1	glucocorticoid receptor|nuclear receptor subfamily 3 group C member 1 variant hGR-B(54)|nuclear receptor subfamily 3 group C member 1 variant hGR-B(77)|nuclear receptor subfamily 3 group C member 1 variant hGR-B(93)|nuclear receptor subfamily 3, group C, member 1 (glucocorticoid receptor)	5q31.3	5	NC_000005.10	143277931	143435512	minus	15	138040
9606	Homo sapiens	4000	0	live	LMNA	CDCD1, CDDC, CMD1A, CMT2B1, EMD2, FPL, FPLD, FPLD2, HGPS, IDC, LDP1, LFP, LGMD1B, LMN1, LMNC, LMNL1, MADA, PRO1	lamin A/C	lamin|70 kDa lamin|epididymis secretory sperm binding protein|lamin A/C-like 1|lamin C|mandibuloacral dysplasia type A|prelamin-A/C|progerin|renal carcinoma antigen NY-REN-32	1q22	1	NC_000001.11	156082573	156140081	plus	20	150330
9606	Homo sapiens	1432	0	live	MAPK14	CSBP, CSBP1, CSBP2, CSPB1, EXIP, Mxi2, PRKM14, PRKM15, RK, SAPK2A, p38, p38ALPHA	mitogen-activated protein kinase 14	mitogen-activated protein kinase 14|CSAID-binding protein|MAP kinase 14|MAP kinase Mxi2|MAP kinase p38 alpha|MAX-interacting protein 2|cytokine suppressive anti-inflammatory drug binding protein|mitogen-activated protein kinase p38 alpha|p38 MAP kinase|p38 mitogen activated protein kinase|p38alpha Exip|stress-activated protein kinase 2A	6p21.31	6	NC_000006.12	36027808	36124214	plus	23	600289
9606	Homo sapiens	1557	0	live	CYP2C19	CPCJ, CYP2C, CYPIIC17, CYPIIC19, P450C2C, P450IIC19	cytochrome P450 family 2 subfamily C member 19	cytochrome P450 2C19|(R)-limonene 6-monooxygenase|(S)-limonene 6-monooxygenase|(S)-limonene 7-monooxygenase|S-mephenytoin 4-hydroxylase|cytochrome P-450 II C|cytochrome P450, family 2, subfamily C, polypeptide 19|cytochrome P450, subfamily IIC (mephenytoin 4-hydroxylase), polypeptide 19|cytochrome P450-11A|cytochrome P450-254C|fenbendazole monooxygenase (4'-hydroxylating)|flavoprotein-linked mono…	10q23.33	10	NC_000010.11	94762681	94855547	plus	9	124020
9606	Homo sapiens	2067	0	live	ERCC1	COFS4, RAD10, UV20	ERCC excision repair 1, endonuclease non-catalytic subunit	DNA excision repair protein ERCC-1|excision repair cross-complementation group 1|excision repair cross-complementing rodent repair deficiency, complementation group 1 (includes overlapping antisense sequence)	19q13.32	19	NC_000019.10	45407334	45451547	minus	13	126380
9606	Homo sapiens	338	0	live	APOB	FCHL2, FLDB, LDLCQ4, apoB-100, apoB-48	apolipoprotein B	apolipoprotein B-100|apolipoprotein B (including Ag(x) antigen)|apolipoprotein B48	2p24.1	2	NC_000002.12	21001429	21044073	minus	29	107730
9606	Homo sapiens	10413	0	live	YAP1	COB1, YAP, YAP-1, YAP2, YAP65, YKI	Yes1 associated transcriptional regulator	transcriptional coactivator YAP1|65 kDa Yes-associated protein|Yes associated protein 1|protein yorkie homolog|yes-associated protein 2|yes-associated protein YAP65 homolog|yorkie homolog	11q22.1	11	NC_000011.10	102110447	102233424	plus	11	606608
9606	Homo sapiens	114548	0	live	NLRP3	AGTAVPRL, AII, AVP, C1orf7, CIAS1, CLR1.1, DFNA34, FCAS, FCAS1, FCU, KEFH, MWS, NALP3, PYPAF1	NLR family pyrin domain containing 3	NACHT, LRR and PYD domains-containing protein 3|NACHT domain-, leucine-rich repeat-, and PYD-containing protein 3|NACHT, LRR and PYD containing protein 3|PYRIN-containing APAF1-like protein 1|caterpiller protein 1.1|cold autoinflammatory syndrome 1 protein|cold-induced autoinflammatory syndrome 1 protein|cryopyrin|cryopyrin, NACHT, LRR and PYD domains - containing protein 3|deafness, autosomal do…	1q44	1	NC_000001.11	247416077	247448817	plus	12	606416
9606	Homo sapiens	2332	0	live	FMR1	FMRP, FRAXA, POF, POF1	fragile X messenger ribonucleoprotein 1	fragile X messenger ribonucleoprotein 1|FMRP translational regulator 1|synaptic functional regulator FMR1	Xq27.3	X	NC_000023.11	147911919	147951125	plus	17	309550
9606	Homo sapiens	154	0	live	ADRB2	ADRB2R, ADRBR, ARB2, B2AR, BAR, BETA2AR	adrenoceptor beta 2	beta-2 adrenergic receptor|adrenergic, beta-2-, receptor, surface|adrenoceptor beta 2 surface|beta-2 adrenoceptor|beta-2 adrenoreceptor|catecholamine receptor	5q32	5	NC_000005.10	148826611	148828623	plus	1	109690
9606	Homo sapiens	2932	0	live	GSK3B		glycogen synthase kinase 3 beta	glycogen synthase kinase-3 beta|GSK-3 beta|serine/threonine-protein kinase GSK3B	3q13.33	3	NC_000003.12	119821321	120094447	minus	12	605004
9606	Homo sapiens	4436	0	live	MSH2	COCA1, FCC1, HNPCC, HNPCC1, LCFS2, LYNCH1, MMRCS2, MSH-2, hMSH2	mutS homolog 2	DNA mismatch repair protein Msh2|DNA mismatch repair protein Msh2 transcript|MutS-like 2|mutS homolog 2, colon cancer, nonpolyposis type 1	2p21-p16.3	2	NC_000002.12	47403067	47709830	plus	46	609309
9606	Homo sapiens	355	0	live	FAS	ALPS1A, APO-1, APT1, CD951, FASTM, TNFRSF6, FAS	Fas cell surface death receptor	tumor necrosis factor receptor superfamily member 6|APO-1 cell surface antigen|CD95 antigen|FASLG receptor|Fas (TNF receptor superfamily, member 6)|Fas AMA|TNF receptor superfamily member 6|apoptosis antigen 1|apoptosis signaling receptor FAS|apoptosis-mediating surface antigen FAS|mutant tumor necrosis receptor superfamily member 6|tumor necrosis factor receptor superfamily, member 6	10q23.31	10	NC_000010.11	88964050	89017059	plus	15	134637
9606	Homo sapiens	9378	0	live	NRXN1	Hs.22998, PTHSL2, SCZD17	neurexin 1	neurexin-1|neurexin I	2p16.3	2	NC_000002.12	49918503	51032132	minus	27	600565
9606	Homo sapiens	79068	0	live	FTO	ALKBH9, BMIQ14, GDFD, IFEX9	FTO alpha-ketoglutarate dependent dioxygenase	alpha-ketoglutarate-dependent dioxygenase FTO|AlkB homolog 9|U6 small nuclear RNA (2'-O-methyladenosine-N(6)-)-demethylase FTO|U6 small nuclear RNA N(6)-methyladenosine-demethylase FTO|fat mass and obesity associated|fat mass and obesity-associated protein|intragenic FTO exon 9 containing transcript|m6A(m)-demethylase FTO|mRNA (2'-O-methyladenosine-N(6)-)-demethylase FTO|mRNA N(6)-methyladenosine…	16q12.2	16	NC_000016.10	53703963	54121941	plus	17	610966
9606	Homo sapiens	1071	0	live	CETP	BPIFF, HDLCQ10	cholesteryl ester transfer protein	cholesteryl ester transfer protein|BPI fold containing family F|cholesteryl ester transfer protein plasma|lipid transfer protein I	16q13	16	NC_000016.10	56961950	56983845	plus	17	118470
9606	Homo sapiens	857	0	live	CAV1	BSCL3, CGL3, LCCNS, MSTP085, PPH3, VIP21	caveolin 1	caveolin-1|caveolin 1, caveolae protein, 22kDa|cell growth-inhibiting protein 32	7q31.2	7	NC_000007.14	116525009	116561185	plus	4	601047
9606	Homo sapiens	51738	0	live	GHRL	MTLRP	ghrelin and obestatin prepropeptide	appetite-regulating hormone|In2c-preproghrelin|ghrelin, growth hormone secretagogue receptor ligand|ghrelin/obestatin preprohormone|ghrelin/obestatin prepropeptide|growth hormone-releasing peptide|motilin-related peptide|prepro-appetite regulatory hormone|preproghrelin	3p25.3	3	NC_000003.12	10285666	10292947	minus	6	605353
9606	Homo sapiens	3630	0	live	INS	IDDM, IDDM1, IDDM2, ILPR, IRDN, MODY10, PNDM4	insulin	insulin|preproinsulin|proinsulin	11p15.5	11	NC_000011.10	2159779	2161209	minus	3	176730
9606	Homo sapiens	4292	0	live	MLH1	COCA2, FCC2, HNPCC, HNPCC2, LYNCH2, MLH-1, MMRCS1, hMLH1	mutL homolog 1	DNA mismatch repair protein Mlh1|mutL homolog 1, colon cancer, nonpolyposis type 2	3p22.2	3	NC_000003.12	36993466	37050846	plus	24	120436
9606	Homo sapiens	3934	0	live	LCN2	24p3, MSFI, NGAL, p25	lipocalin 2	neutrophil gelatinase-associated lipocalin|25 kDa alpha-2-microglobulin-related subunit of MMP-9|migration-stimulating factor inhibitor|oncogene 24p3|siderocalin LCN2	9q34.11	9	NC_000009.12	128149453	128153453	plus	7	600181
9606	Homo sapiens	5621	0	live	PRNP	ASCR, AltPrP, CD230, CJD, GSS, KURU, PRIP, PrP, PrP27-30, PrP33-35C, PrPc, p27-30	prion protein (Kanno blood group)	major prion protein|alternative prion protein|CD230 antigen|prion-related protein	20p13	20	NC_000020.11	4686456	4701588	plus	2	176640
9606	Homo sapiens	3690	0	live	ITGB3	BDPLT16, BDPLT2, BDPLT24, CD61, GP3A, GPIIIa, GT, GT2	integrin subunit beta 3	integrin beta-3|antigen CD61|integrin beta 3|integrin beta chain, beta 3|integrin, beta 3 (platelet glycoprotein IIIa, antigen CD61)|platelet membrane glycoprotein IIIa	17q21.32	17	NC_000017.11	47253827	47313743	plus	15	173470
9606	Homo sapiens	407040	0	live	MIR34A	MIRN34A, miRNA34A, mir-34, mir-34a	microRNA 34a	hsa-mir-34a	1p36.22	1	NC_000001.11	9151668	9151777	minus	1	611172
9606	Homo sapiens	2629	0	live	GBA1	GBA, GCB, GLUC	glucosylceramidase beta 1	lysosomal acid glucosylceramidase|D-glucosyl-N-acylsphingosine glucohydrolase|SGTase|acid beta-glucosidase|alglucerase|beta-GC|beta-glucocerebrosidase|beta-glucosylceramidase 1|cholesterol glucosyltransferase|cholesteryl-beta-glucosidase|glucocerebrosidase|glucosidase, beta, acid|glucosylceramidase-like protein|imiglucerase|lysosomal acid GCase|lysosomal cholesterol glycosyltransferase|lysosomal …	1q22	1	NC_000001.11	155234452	155244627	minus	12	606463
9606	Homo sapiens	7276	0	live	TTR	ATTR, CTS, CTS1, HEL111, HsT2651, PALB, TBPA, TTN	transthyretin	transthyretin|epididymis luminal protein 111|prealbumin, amyloidosis type I|thyroxine-binding prealbumin	18q12.1	18	NC_000018.10	31591877	31598821	plus	4	176300
9606	Homo sapiens	324	0	live	APC	BTPS2, DESMD, DP2, DP2.5, DP3, GS, PPP1R46	APC regulator of WNT signaling pathway	adenomatous polyposis coli protein|APC, WNT signaling pathway regulator|WNT signaling pathway regulator|adenomatosis polyposis coli tumor suppressor|adenomatous polyposis coli (APC)|deleted in polyposis 2.5|epididymis secretory sperm binding protein|protein phosphatase 1, regulatory subunit 46	5q22.2	5	NC_000005.10	112707498	112846239	plus	20	611731
9606	Homo sapiens	3087	0	live	HHEX	HEX, HMPH, HOX11L-PEN, PRH, PRHX	hematopoietically expressed homeobox	hematopoietically-expressed homeobox protein HHEX|homeobox protein HEX|homeobox protein PRH|homeobox, hematopoietically expressed|proline-rich homeodomain protein|proline-rich homeodomain-containing transcription factor	10q23.33	10	NC_000010.11	92689955	92695647	plus	4	604420
9606	Homo sapiens	3075	0	live	CFH	AHUS1, AMBP1, ARMD4, ARMS1L3, FH, FHL1, HF, HF1, HF2, HUS, CFH	complement factor H	complement factor H|H factor 1 (complement)|H factor 2 (complement)|adrenomedullin binding protein|age-related maculopathy susceptibility 1|beta-1-H-globulin|beta-1H|factor H|factor H-like 1	1q31.3	1	NC_000001.11	196652043	196747504	plus	23	134370
9606	Homo sapiens	581	0	live	BAX	BCL2L4	BCL2 associated X, apoptosis regulator	apoptosis regulator BAX|BCL2 associated X protein|BCL2-associated X protein omega|Baxdelta2G9|Baxdelta2G9omega|Baxdelta2omega|bcl-2-like protein 4|bcl2-L-4	19q13.33	19	NC_000019.10	48954875	48961798	plus	7	600040
9606	Homo sapiens	5747	0	live	PTK2	FADK, FADK 1, FAK, FAK1, FRNK, PPP1R71, p125FAK, pp125FAK	protein tyrosine kinase 2	focal adhesion kinase 1|FAK-related non-kinase polypeptide|PTK2 protein tyrosine kinase 2|focal adhesion kinase-related nonkinase|protein phosphatase 1 regulatory subunit 71	8q24.3	8	NC_000008.11	140657900	141002079	minus	48	600758
9606	Homo sapiens	10891	0	live	PPARGC1A	LEM6, PGC-1(alpha), PGC-1alpha, PGC-1v, PGC1, PGC1A, PPARGC1	PPARG coactivator 1 alpha	peroxisome proliferator-activated receptor gamma coactivator 1-alpha|L-PGC-1alpha|PGC-1-alpha|PPAR gamma coactivator variant form|PPARAGCIalpha|PPARGC-1-alpha|PPARgamma coactivator 1alpha|ligand effect modulator-6	4p15.2	4	NC_000004.12	23792021	24472905	minus	26	604517
9606	Homo sapiens	1588	0	live	CYP19A1	ARO, ARO1, CPV1, CYAR, CYP19, CYPXIX, P-450AROM	cytochrome P450 family 19 subfamily A member 1	aromatase|cytochrome P-450AROM|cytochrome P450 19A1|cytochrome P450, family 19, subfamily A, polypeptide 1|cytochrome P450, subfamily XIX (aromatization of androgens)|estrogen synthase|estrogen synthetase|flavoprotein-linked monooxygenase|microsomal monooxygenase	15q21.2	15	NC_000015.10	51208057	51338596	minus	18	107910
9606	Homo sapiens	2321	0	live	FLT1	FLT, FLT-1, VEGFR-1, VEGFR1	fms related receptor tyrosine kinase 1	vascular endothelial growth factor receptor 1|fms related tyrosine kinase 1|fms-like tyrosine kinase 1|fms-related tyrosine kinase 1 (vascular endothelial growth factor/vascular permeability factor receptor)|tyrosine-protein kinase FRT|tyrosine-protein kinase receptor FLT|vascular permeability factor receptor	13q12.3	13	NC_000013.11	28300346	28495128	minus	32	165070
9606	Homo sapiens	6657	0	live	SOX2	ANOP3, MCOPS3	SRY-box transcription factor 2	transcription factor SOX-2|SRY (sex determining region Y)-box 2|SRY-box 2|SRY-related HMG-box gene 2|sex determining region Y-box 2|transcription factor SOX2	3q26.33	3	NC_000003.12	181711925	181714436	plus	1	184429
9606	Homo sapiens	2290	0	live	FOXG1	BF1, BF2, FHKL3, FKH2, FKHL1, FKHL2, FKHL3, FKHL4A, FOXG1B, FOXG1C, HBF-1, HBF-2, HBF-3, HBF-G2, HBF2, HFK1, HFK2, HFK3, KHL2, QIN, FOXG1	forkhead box G1	forkhead box protein G1|brain factor 1|brain factor 2|forkhead-like 1|forkhead-like 2|forkhead-like 3|forkhead-like 4|oncogene QIN	14q12	14	NC_000014.9	28766787	28770277	plus	1	164874
9606	Homo sapiens	2562	0	live	GABRB3	DEE43, ECA5, EIEE43	gamma-aminobutyric acid type A receptor subunit beta3	gamma-aminobutyric acid receptor subunit beta-3|GABA-alpha receptor beta-2 subunit|GABAA receptor beta-3 subunit|gamma-aminobutyric acid (GABA) A receptor, beta 3|gamma-aminobutyric acid A receptor beta 3|gamma-aminobutyric acid type A receptor beta3 subunit	15q12	15	NC_000015.10	26543552	26773763	minus	18	137192
9606	Homo sapiens	217	0	live	ALDH2	ALDH-E2, ALDHI, ALDM	aldehyde dehydrogenase 2 family member	aldehyde dehydrogenase, mitochondrial|ALDH class 2|acetaldehyde dehydrogenase 2|aldehyde dehydrogenase 2 family (mitochondrial)|epididymis secretory sperm binding protein|liver mitochondrial ALDH|nucleus-encoded mitochondrial aldehyde dehydrogenase 2	12q24.12	12	NC_000012.12	111766933	111817532	plus	13	100650
9606	Homo sapiens	4204	0	live	MECP2	AUTSX3, MRX16, MRX79, MRXS13, MRXSL, PPMX, RS, RTS, RTT	methyl-CpG binding protein 2	methyl-CpG-binding protein 2|meCp-2 protein	Xq28	X	NC_000023.11	154021573	154097717	minus	12	300005
9606	Homo sapiens	4843	0	live	NOS2	HEP-NOS, INOS, NOSA, NOS2	nitric oxide synthase 2	nitric oxide synthase, inducible|NOS, type II|hepatocyte NOS|inducible NO synthase|inducible NOS|nitric oxide synthase 2, inducible|nitric oxide synthase 2A (inducible, hepatocytes)|nitric oxide synthase, macrophage|peptidyl-cysteine S-nitrosylase NOS2	17q11.2	17	NC_000017.11	27756766	27800529	minus	27	163730
9606	Homo sapiens	2247	0	live	FGF2	BFGF, FGF-2, FGFB, HBGF-2	fibroblast growth factor 2	fibroblast growth factor 2|basic fibroblast growth factor bFGF|fibroblast growth factor 2 (basic)|heparin-binding growth factor 2|prostatropin	4q28.1	4	NC_000004.12	122826682	122898236	plus	3	134920
9606	Homo sapiens	3486	0	live	IGFBP3	BP-53, IBP3	insulin like growth factor binding protein 3	insulin-like growth factor-binding protein 3|IBP-3|IGF-binding protein 3|IGFBP-3|acid stable subunit of the 140 K IGF complex|binding protein 29|binding protein 53|growth hormone-dependent binding protein	7p12.3	7	NC_000007.14	45912245	45921272	minus	5	146732
9606	Homo sapiens	3064	0	live	HTT	HD, IT15, LOMARS	huntingtin	huntingtin|huntington disease protein	4p16.3	4	NC_000004.12	3074681	3243960	plus	67	613004
9606	Homo sapiens	5880	0	live	RAC2	EN-7, Gx, HSPC022, IMD73A, IMD73B, IMD73C, p21-Rac2	Rac family small GTPase 2	ras-related C3 botulinum toxin substrate 2|Ras-related C3 botulinum toxin substrate 3 (rho family, small GTP-binding protein Rac2)|ras-related C3 botulinum toxin substrate 2 (rho family, small GTP binding protein Rac2)|small G protein	22q13.1	22	NC_000022.11	37225270	37244269	minus	8	602049
9606	Homo sapiens	8074	0	live	FGF23	ADHR, FGFN, HFTC2, HPDR2, HYPF, PHPTC	fibroblast growth factor 23	fibroblast growth factor 23|phosphatonin|tumor-derived hypophosphatemia inducing factor	12p13.32	12	NC_000012.12	4368227	4379712	minus	3	605380
9606	Homo sapiens	8379	0	live	MAD1L1	MAD1, MVA7, PIG9, TP53I9, TXBP181	mitotic arrest deficient 1 like 1	mitotic spindle assembly checkpoint protein MAD1|MAD1 mitotic arrest deficient like 1|MAD1-like protein 1|mitotic arrest deficient 1-like protein 1|mitotic checkpoint MAD1 protein homolog|mitotic-arrest deficient 1, yeast, homolog-like 1|tax-binding protein 181|tumor protein p53 inducible protein 9	7p22.3	7	NC_000007.14	1815795	2232945	minus	21	602686
9606	Homo sapiens	6323	0	live	SCN1A	DEE6, DEE6A, DEE6B, DRVT, EIEE6, FEB3, FEB3A, FHM3, GEFSP2, HBSCI, NAC1, Nav1.1, SCN1, SMEI	sodium voltage-gated channel alpha subunit 1	sodium channel protein type 1 subunit alpha|sodium channel protein type I subunit alpha|sodium channel protein, brain I alpha subunit|sodium channel voltage gated type 1 alpha subunit|sodium channel, voltage-gated, type I, alpha polypeptide|sodium channel, voltage-gated, type I, alpha subunit|voltage-gated sodium channel subunit alpha Nav1.1	2q24.3	2	NC_000002.12	165984641	166149161	minus	31	182389
9606	Homo sapiens	196	0	live	AHR	RP85, bHLHe76	aryl hydrocarbon receptor	aryl hydrocarbon receptor|AH-receptor|ah receptor|aromatic hydrocarbon receptor|class E basic helix-loop-helix protein 76	7p21.1	7	NC_000007.14	17298652	17346147	plus	11	600253
9606	Homo sapiens	1815	0	live	DRD4	D4DR	dopamine receptor D4	D(4) dopamine receptor|D(2C) dopamine receptor|dopamine D4 receptor|seven transmembrane helix receptor	11p15.5	11	NC_000011.10	637269	640706	plus	4	126452
9606	Homo sapiens	3065	0	live	HDAC1	GON-10, HD1, KDAC1, RPD3, RPD3L1	histone deacetylase 1	histone deacetylase 1|protein deacetylase HDAC1|protein decrotonylase HDAC1|reduced potassium dependency, yeast homolog-like 1	1p35.2-p35.1	1	NC_000001.11	32292083	32333626	plus	15	601241
9606	Homo sapiens	2138	0	live	EYA1	BOP, BOR, BOS1, OFC1	EYA transcriptional coactivator and phosphatase 1	eyes absent homolog 1	8q13.3	8	NC_000008.11	71197433	71548094	minus	25	601653
9606	Homo sapiens	10	0	live	NAT2	AAC2, NAT-2, PNAT	N-acetyltransferase 2	arylamine N-acetyltransferase 2|N-acetyltransferase 2 (arylamine N-acetyltransferase)|N-acetyltransferase type 2|arylamide acetylase 2	8p22	8	NC_000008.11	18386301	18401218	plus	4	612182
9606	Homo sapiens	9518	0	live	GDF15	GDF-15, MIC-1, MIC1, NAG-1, PDF, PLAB, PTGFB	growth differentiation factor 15	growth/differentiation factor 15|NRG-1|NSAID (nonsteroidal anti-inflammatory drug)-activated protein 1|NSAID-activated gene 1 protein|NSAID-regulated gene 1 protein|PTGF-beta|macrophage inhibitory cytokine 1|non-steroidal anti-inflammatory drug-activated gene-1|placental TGF-beta|placental bone morphogenetic protein|prostate differentiation factor	19p13.11	19	NC_000019.10	18386158	18389176	plus	2	605312
9606	Homo sapiens	51548	0	live	SIRT6	SIR2L6, hSIRT6	sirtuin 6	NAD-dependent protein deacylase sirtuin-6|NAD-dependent protein deacetylase sirtuin-6|SIR2-like protein 6|protein mono-ADP-ribosyltransferase sirtuin-6|regulatory protein SIR2 homolog 6|sir2-related protein type 6|sirtuin type 6	19p13.3	19	NC_000019.10	4174109	4182563	minus	9	606211
9606	Homo sapiens	5347	0	live	PLK1	PLK, STPK13	polo like kinase 1	serine/threonine-protein kinase PLK1|PLK-1|cell cycle regulated protein kinase|polo (Drosophia)-like kinase|serine/threonine-protein kinase 13	16p12.2	16	NC_000016.10	23678889	23690367	plus	10	602098
9606	Homo sapiens	4353	0	live	MPO		myeloperoxidase	myeloperoxidase	17q22	17	NC_000017.11	58269855	58280935	minus	12	606989
9606	Homo sapiens	4170	0	live	MCL1	BCL2L3, EAT-ES, MCL1L, MCL1S, Mcl-1, TM, bcl2-L-3, mcl1/EAT, MCL1	MCL1 apoptosis regulator, BCL2 family member	induced myeloid leukemia cell differentiation protein Mcl-1|BCL2 family apoptosis regulator|MCL1, BCL2 family apoptosis regulator|bcl-2-like protein 3|bcl-2-related protein EAT/mcl1|myeloid cell leukemia 1|myeloid cell leukemia ES|myeloid cell leukemia sequence 1 (BCL2-related)	1q21.2	1	NC_000001.11	150574558	150579610	minus	4	159552
9606	Homo sapiens	1950	0	live	EGF	HOMG4, URG	epidermal growth factor	pro-epidermal growth factor|beta-urogastrone	4q25	4	NC_000004.12	109912883	110013766	plus	24	131530
9606	Homo sapiens	4018	0	live	LPA	AK38, APOA, LP	lipoprotein(a)	apolipoprotein(a)|antiangiogenic AK38 protein|apo(a)|lipoprotein, Lp(a)|lp(a)	6q25.3-q26	6	NC_000006.12	160531482	160664275	minus	39	152200
9606	Homo sapiens	4314	0	live	MMP3	CHDS6, MMP-3, SL-1, STMY, STMY1, STR1	matrix metallopeptidase 3	stromelysin-1|matrix metalloproteinase 3 (stromelysin 1, progelatinase)|proteoglycanase|transin-1	11q22.2	11	NC_000011.10	102835801	102843609	minus	10	185250
9606	Homo sapiens	6822	0	live	SULT2A1	DHEA-ST, DHEA-ST8, DHEAS, HST, ST2, ST2A1, ST2A3, STD, SULT2A3, hSTa	sulfotransferase family 2A member 1	sulfotransferase 2A1|alcohol/hydroxysteroid sulfotransferase|bile-salt sulfotranasferase 2A1|sulfotransferase family, cytosolic, 2A, dehydroepiandrosterone (DHEA)-preferring, member 1	19q13.33	19	NC_000019.10	47870467	47886315	minus	6	125263
9606	Homo sapiens	2898	0	live	GRIK2	EAA4, GLR6, GLUK6, GLUR6, GluK2, MRT6, NEDLAS	glutamate ionotropic receptor kainate type subunit 2	glutamate receptor ionotropic, kainate 2|GluK2(alt_5'UTR)|bA487F5.1|excitatory amino acid receptor 4|gluR-6|glutamate receptor 6|glutamate receptor form A|glutamate receptor form B|glutamate receptor form C|glutamate receptor form D|glutamate receptor form E|putative NMDtranscript(cassette_171nt)	6q16.3	6	NC_000006.12	101393708	102070083	plus	22	138244
9606	Homo sapiens	4128	0	live	MAOA	BRNRS, MAO-A	monoamine oxidase A	amine oxidase [flavin-containing] A|monoamine oxidase type A	Xp11.3	X	NC_000023.11	43655006	43746817	plus	16	309850
9606	Homo sapiens	378938	0	live	MALAT1	HCN, LINC00047, NCRNA00047, NEAT2, PRO2853	metastasis associated lung adenocarcinoma transcript 1	hepcarcin|long intergenic non-protein coding RNA 47|metastasis associated lung adenocarcinoma transcript 1 (non-protein coding)|nuclear enriched abundant transcript 2|nuclear paraspeckle assembly transcript 2 (non-protein coding)	11q13.1	11	NC_000011.10	65497738	65506516	plus	2	607924
9606	Homo sapiens	8878	0	live	SQSTM1	A170, DMRV, FTDALS3, NADGP, OSIL, PDB3, ZIP3, p60, p62, p62B	sequestosome 1	sequestosome-1|EBI3-associated protein of 60 kDa|EBI3-associated protein p60|EBIAP|autophagy receptor p62|oxidative stress induced like|phosphotyrosine independent ligand for the Lck SH2 domain p62|phosphotyrosine-independent ligand for the Lck SH2 domain of 62 kDa|ubiquitin-binding protein p62	5q35.3	5	NC_000005.10	179806393	179838078	plus	11	601530
9606	Homo sapiens	4210	0	live	MEFV	FMF, MEF, PAAND, TRIM20	MEFV innate immunity regulator, pyrin	pyrin|MEFV innate immuity regulator, pyrin|MEFV, pyrin innate immunity regulator|Mediterranean fever|marenostrin	16p13.3	16	NC_000016.10	3242027	3256633	minus	10	608107
9606	Homo sapiens	7486	0	live	WRN	RECQ3, RECQL2, RECQL3	WRN RecQ like helicase	bifunctional 3'-5' exonuclease/ATP-dependent helicase WRN|DNA helicase, RecQ-like type 3|Werner syndrome ATP-dependent helicase|Werner syndrome RecQ like helicase|Werner syndrome protein|Werner syndrome, RecQ helicase-like|exonuclease WRN|recQ protein-like 2	8p12	8	NC_000008.11	31033810	31176138	plus	37	604611
9606	Homo sapiens	10135	0	live	NAMPT	1110035O14Rik, PBEF, PBEF1, VF, VISFATIN	nicotinamide phosphoribosyltransferase	nicotinamide phosphoribosyltransferase|NAmPRTase|pre-B cell-enhancing factor|pre-B-cell colony-enhancing factor 1	7q22.3	7	NC_000007.14	106248298	106285888	minus	13	608764
9606	Homo sapiens	7076	0	live	TIMP1	CLGI, EPA, EPO, HCI, TIMP, TIMP-1	TIMP metallopeptidase inhibitor 1	metalloproteinase inhibitor 1|collagenase inhibitor|epididymis secretory sperm binding protein|erythroid potentiating activity|fibroblast collagenase inhibitor|tissue inhibitor of metalloproteinases 1	Xp11.3	X	NC_000023.11	47582436	47586789	plus	6	305370
9606	Homo sapiens	5460	0	live	POU5F1	OCT3, OCT4, OTF-3, OTF3, OTF4, Oct-3, Oct-4, Oct3/4	POU class 5 homeobox 1	POU domain, class 5, transcription factor 1|POU domain transcription factor OCT4|POU-type homeodomain-containing DNA-binding protein|octamer-binding protein 3|octamer-binding protein 4|octamer-binding transcription factor 3	6p21.33	6	NC_000006.12	31164337	31170682	minus	6	164177
9606	Homo sapiens	718	0	live	C3	AHUS5, ARMD9, ASPa, C3b, CPAMD1, HEL-S-62p, C3	complement C3	complement C3|C3 and PZP-like alpha-2-macroglobulin domain-containing protein 1|C3a anaphylatoxin|acylation-stimulating protein cleavage product|complement component 3|complement component C3a|complement component C3b|epididymis secretory sperm binding protein Li 62p|prepro-C3	19p13.3	19	NC_000019.10	6677704	6720650	minus	41	120700
9606	Homo sapiens	4763	0	live	NF1	NFNS, VRNF, WSS	neurofibromin 1	neurofibromin|neurofibromatosis 1|neurofibromatosis-related protein NF-1	17q11.2	17	NC_000017.11	31094927	31377677	plus	58	613113
9606	Homo sapiens	1602	0	live	DACH1	DACH	dachshund family transcription factor 1	dachshund homolog 1|dac homolog	13q21.33	13	NC_000013.11	71437966	71867204	minus	15	603803
9606	Homo sapiens	3767	0	live	KCNJ11	BIR, HHF2, IKATP, KIR6.2, MODY13, PHHI, PNDM2, TNDM3	potassium inwardly rectifying channel subfamily J member 11	ATP-sensitive inward rectifier potassium channel 11|beta-cell inward rectifier subunit|inward rectifier K(+) channel Kir6.2|inwardly rectifing potassium channel subfamily J member 11|inwardly rectifying potassium channel KIR6.2|inwardly-rectifying potassium channel subfamily J member 11|potassium channel inwardly rectifing subfamily J member 11|potassium channel, inwardly rectifying subfamily J m…	11p15.1	11	NC_000011.10	17385248	17389346	minus	4	600937
9606	Homo sapiens	2305	0	live	FOXM1	FKHL16A, FOXM1B, FOXM1C, HFH-11, HFH11, HNF-3, INS-1, MPHOSPH2, MPP-2, MPP2, PIG29, TRIDENT, FOXM1	forkhead box M1	forkhead box protein M1|Forkhead, drosophila, homolog-like 16|HNF-3/fork-head homolog 11|M-phase phosphoprotein 2|MPM-2 reactive phosphoprotein 2|forkhead box M1-D|forkhead-related protein FKHL16|hepatocyte nuclear factor 3 forkhead homolog 11|transcription factor Trident|winged-helix factor from INS-1 cells	12p13.33	12	NC_000012.12	2857680	2877174	minus	11	602341
9606	Homo sapiens	2539	0	live	G6PD	G6PD1	glucose-6-phosphate dehydrogenase	glucose-6-phosphate 1-dehydrogenase|epididymis secretory sperm binding protein	Xq28	X	NC_000023.11	154531390	154547569	minus	14	305900
9606	Homo sapiens	6285	0	live	S100B	NEF, S100, S100-B, S100beta	S100 calcium binding protein B	protein S100-B|S-100 calcium-binding protein, beta chain|S-100 protein subunit beta|S100 calcium-binding protein, beta (neural)	21q22.3	21	NC_000021.9	46598604	46605082	minus	3	176990
9606	Homo sapiens	3315	0	live	HSPB1	CMT2F, HEL-S-102, HMN2B, HMND3, HS.76067, HSP27, HSP28, Hsp25, SRP27	heat shock protein family B (small) member 1	heat shock protein beta-1|28 kDa heat shock protein|epididymis secretory protein Li 102|estrogen-regulated 24 kDa protein|heat shock 27 kDa protein|heat shock 27kD protein 1|heat shock 27kDa protein 1|stress-responsive protein 27	7q11.23	7	NC_000007.14	76302673	76304292	plus	3	602195
9606	Homo sapiens	1387	0	live	CREBBP	CBP, KAT3A, MKHK1, RSTS, RSTS1	CREB binding protein	CREB-binding protein|histone lysine acetyltransferase CREBBP|protein-lysine acetyltransferase CREBBP	16p13.3	16	NC_000016.10	3725054	3880713	minus	33	600140
9606	Homo sapiens	2688	0	live	GH1	GH, GH-N, GHB5, GHN, IGHD1A, IGHD1B, IGHD2, hGH-N	growth hormone 1	somatotropin|growth hormone B5|pituitary growth hormone	17q23.3	17	NC_000017.11	63917203	63918839	minus	5	139250
9606	Homo sapiens	3117	0	live	HLA-DQA1	CELIAC1, DQ-A1, DQA1, HLA-DQA*, HLA-DQB1, HLA-DQA1	major histocompatibility complex, class II, DQ alpha 1	HLA class II histocompatibility antigen, DQ alpha 1 chain|DC-1 alpha chain|DC-alpha|HLA class II histocompatibility antigen DQ alpha chain|HLA-DCA|MHC HLA-DQ alpha|MHC class II DQ alpha chain|MHC class II DQA1|MHC class II HLA-DQ-alpha-1|MHC class II antigen DQA1|MHC class II protein	6p21.32	6	NC_000006.12	32637406	32655272	plus	6	146880
9606	Homo sapiens	356	0	live	FASLG	ALPS1B, APT1LG1, APTL, CD178, CD95-L, CD95L, FASL, TNFSF6, TNLG1A	Fas ligand	tumor necrosis factor ligand superfamily member 6|CD95 ligand|Fas ligand (TNF superfamily, member 6)|apoptosis (APO-1) antigen ligand 1|apoptosis antigen ligand|fas antigen ligand|mutant tumor necrosis factor family member 6|tumor necrosis factor ligand 1A	1q24.3	1	NC_000001.11	172659103	172666876	plus	4	134638
9606	Homo sapiens	57817	0	live	HAMP	HEPC, HFE2B, LEAP1, PLTR	hepcidin antimicrobial peptide	hepcidin|hepcidin preproprotein|liver-expressed antimicrobial peptide 1|putative liver tumor regressor	19q13.12	19	NC_000019.10	35282528	35285143	plus	3	606464
9606	Homo sapiens	598	0	live	BCL2L1	BCL-XL/S, BCL2L, BCLX, Bcl-X, PPP1R52	BCL2 like 1	bcl-2-like protein 1|apoptosis regulator Bcl-X|protein phosphatase 1, regulatory subunit 52	20q11.21	20	NC_000020.11	31664452	31723963	minus	6	600039
9606	Homo sapiens	5111	0	live	PCNA	ATLD2	proliferating cell nuclear antigen	proliferating cell nuclear antigen|DNA polymerase delta auxiliary protein|cyclin	20p12.3	20	NC_000020.11	5114953	5126622	minus	7	176740
9606	Homo sapiens	55553	0	live	SOX6	HSSOX6, SOXD, TOLCAS	SRY-box transcription factor 6	transcription factor SOX-6|SRY (sex determining region Y)-box 6|SRY-box 6|SRY-box containing gene 6	11p15.2	11	NC_000011.10	15966449	16738477	minus	22	607257
9606	Homo sapiens	1879	0	live	EBF1	COE1, EBF, O/E-1, OLF1	EBF transcription factor 1	transcription factor COE1|Collier, Olf and EBF transcription factor 1|early B cell factor 1|olfactory neuronal transcription factor 1	5q33.3	5	NC_000005.10	158695920	159099916	minus	21	164343
9606	Homo sapiens	6464	0	live	SHC1	SHC, SHCA	SHC adaptor protein 1	SHC-transforming protein 1|SH2 domain protein C1|SHC (Src homology 2 domain containing) transforming protein 1|SHC-transforming protein 3|SHC-transforming protein A	1q21.3	1	NC_000001.11	154962298	154974376	minus	15	600560
9606	Homo sapiens	5213	0	live	PFKM	ATP-PFK, GSD7, PFK-1, PFK-A, PFK1, PFKA, PFKX, PPP1R122	phosphofructokinase, muscle	ATP-dependent 6-phosphofructokinase, muscle type|6-phosphofructo-1-kinase|6-phosphofructokinase type A|6-phosphofructokinase, muscle type|phosphofructo-1-kinase isozyme A|phosphofructokinase 1|phosphofructokinase, polypeptide X|phosphofructokinase-M|phosphohexokinase|protein phosphatase 1, regulatory subunit 122	12q13.11	12	NC_000012.12	48105353	48146404	plus	32	610681
9606	Homo sapiens	1268	0	live	CNR1	CANN6, CB-R, CB1, CB1A, CB1K5, CB1R, CNR	cannabinoid receptor 1	cannabinoid receptor 1|cannabinoid receptor 1 (brain)|central cannabinoid receptor	6q15	6	NC_000006.12	88139864	88167349	minus	8	114610
9606	Homo sapiens	6280	0	live	S100A9	60B8AG, CAGB, CFAG, CGLB, L1AG, LIAG, MAC387, MIF, MRP14, NIF, P14, S100-A9	S100 calcium binding protein A9	protein S100-A9|MRP-14|calgranulin B|calprotectin L1H subunit|leukocyte L1 complex heavy chain|migration inhibitory factor-related protein 14	1q21.3	1	NC_000001.11	153357854	153361023	plus	3	123886
9606	Homo sapiens	6794	0	live	STK11	LKB1, PJS, hLKB1	serine/threonine kinase 11	serine/threonine-protein kinase STK11|liver kinase B1|polarization-related protein LKB1|renal carcinoma antigen NY-REN-19|serine/threonine-protein kinase 11|serine/threonine-protein kinase LKB1	19p13.3	19	NC_000019.10	1205778	1228431	plus	12	602216
9606	Homo sapiens	5295	0	live	PIK3R1	AGM7, GRB1, IMD36, p85, p85-ALPHA, p85alpha	phosphoinositide-3-kinase regulatory subunit 1	phosphatidylinositol 3-kinase regulatory subunit alpha|PI3 kinase-associated p85|PI3-kinase subunit p85-alpha|PI3K regulatory subunit alpha|growth factor receptor bound 1|phosphatidylinositol 3-kinase 85 kDa regulatory subunit alpha|phosphatidylinositol 3-kinase, regulatory subunit, polypeptide 1 (p85 alpha)|phosphatidylinositol 3-kinase-associated p-85 alpha|phosphoinositide-3-kinase regulatory …	5q13.1	5	NC_000005.10	68215756	68301821	plus	23	171833
9606	Homo sapiens	998	0	live	CDC42	CDC42Hs, G25K, TKS	cell division cycle 42	cell division control protein 42 homolog|G25K GTP-binding protein|GTP binding protein, 25kDa|dJ224A6.1.1 (cell division cycle 42 (GTP-binding protein, 25kD))|dJ224A6.1.2 (cell division cycle 42 (GTP-binding protein, 25kD))|growth-regulating protein|small GTP binding protein CDC42	1p36.12	1	NC_000001.11	22052709	22101360	plus	8	116952
9606	Homo sapiens	2956	0	live	MSH6	GTBP, GTMBP, HNPCC5, HSAP, LYNCH5, MMRCS3, MSH-6, p160	mutS homolog 6	DNA mismatch repair protein Msh6|G/T mismatch-binding protein|mutS protein homolog 6|mutS-alpha 160 kDa subunit|mutS-like protein 6|sperm-associated protein	2p16.3	2	NC_000002.12	47783145	47810101	plus	19	600678
9606	Homo sapiens	5562	0	live	PRKAA1	AMPK, AMPK alpha 1, AMPKa1	protein kinase AMP-activated catalytic subunit alpha 1	5'-AMP-activated protein kinase catalytic subunit alpha-1|5'-AMP-activated protein kinase, catalytic alpha-1 chain|ACACA kinase|AMP -activate kinase alpha 1 subunit|AMP-activated protein kinase, catalytic, alpha-1|AMPK subunit alpha-1|AMPK, alpha, 1|HMGCR kinase|acetyl-CoA carboxylase kinase|hydroxymethylglutaryl-CoA reductase kinase|protein kinase, AMP-activated, alpha 1 catalytic subunit|tau-pr…	5p13.1	5	NC_000005.10	40759389	40798374	minus	12	602739
9606	Homo sapiens	331	0	live	XIAP	API3, BIRC4, IAP-3, ILP1, MIHA, XLP2, hIAP-3, hIAP3	X-linked inhibitor of apoptosis	E3 ubiquitin-protein ligase XIAP|IAP-like protein 1|RING-type E3 ubiquitin transferase XIAP|X-linked IAP|X-linked inhibitor of apoptosis, E3 ubiquitin protein ligase|baculoviral IAP repeat-containing protein 4|inhibitor of apoptosis protein 3	Xq25	X	NC_000023.11	123859708	123913972	plus	10	300079
9606	Homo sapiens	268	0	live	AMH	MIF, MIS	anti-Mullerian hormone	muellerian-inhibiting factor|Mullerian inhibiting factor|Mullerian inhibiting substance|anti-Muellerian hormone|muellerian-inhibiting substance	19p13.3	19	NC_000019.10	2249323	2252073	plus	5	600957
9606	Homo sapiens	80036	0	live	TRPM3	CTRCT50, GON-2, LTRPC3, MLSN2, NEDFSS	transient receptor potential cation channel subfamily M member 3	transient receptor potential cation channel subfamily M member 3|long transient receptor potential channel 3|melastatin-2	9q21.12-q21.13	9	NC_000009.12	70529060	71446971	minus	30	608961
9606	Homo sapiens	7139	0	live	TNNT2	CMD1D, CMH2, CMPD2, LVNC6, RCM3, TnTC, cTnT	troponin T2, cardiac type	troponin T, cardiac muscle|cardiomyopathy, dilated 1D (autosomal dominant)|cardiomyopathy, hypertrophic 2|troponin T type 2 (cardiac)	1q32.1	1	NC_000001.11	201359014	201377680	minus	17	191045
9606	Homo sapiens	3600	0	live	IL15	IL-15	interleukin 15	interleukin-15	4q31.21	4	NC_000004.12	141636583	141733987	plus	10	600554
9606	Homo sapiens	252995	0	live	FNDC5	FRCP2, irisin	fibronectin type III domain containing 5	fibronectin type III domain-containing protein 5|fibronectin type III repeat-containing protein 2	1p35.1	1	NC_000001.11	32862268	32872484	minus	7	611906
9606	Homo sapiens	7442	0	live	TRPV1	VR1	transient receptor potential cation channel subfamily V member 1	transient receptor potential cation channel subfamily V member 1|OTRPC1|capsaicin receptor|osm-9-like TRP channel 1|transient receptor potential vanilloid 1a|transient receptor potential vanilloid 1b|vanilloid receptor subtype 1	17p13.2	17	NC_000017.11	3565446	3609411	minus	19	602076
9606	Homo sapiens	1958	0	live	EGR1	AT225, G0S30, KROX-24, NGFI-A, TIS8, ZIF-268, ZNF225	early growth response 1	early growth response protein 1|EGR-1|nerve growth factor-induced protein A|transcription factor ETR103|transcription factor Zif268|zinc finger gene 225|zinc finger protein 225|zinc finger protein Krox-24	5q31.2	5	NC_000005.10	138465479	138469303	plus	2	128990
9606	Homo sapiens	3303	0	live	HSPA1A	HEL-S-103, HSP70, HSP70-1, HSP70-1A, HSP70-2, HSP70.1, HSP70.2, HSP70I, HSP72, HSPA1	heat shock protein family A (Hsp70) member 1A	heat shock 70 kDa protein 1A|HSP70-1/HSP70-2|HSP70.1/HSP70.2|Heat shock 70 kDa protein 1B|Heat shock 70 kDa protein 2|dnaK-type molecular chaperone HSP70-1|epididymis secretory protein Li 103|epididymis secretory sperm binding protein|heat shock 70 kDa protein 1|heat shock 70 kDa protein 1/2|heat shock 70 kDa protein 1A/1B|heat shock 70kD protein 1A|heat shock 70kDa protein 1A|heat shock-induced …	6p21.33	6	NC_000006.12	31815543	31817942	plus	1	140550
9606	Homo sapiens	4913	0	live	NTHL1	FAP3, NTH1, OCTS3, hNTH1	nth like DNA glycosylase 1	endonuclease III-like protein 1|DNA glycoslyase/AP lyase|DNA glycosylase/AP lyase|bifunctional DNA N-glycoslyase/DNA-(apurinic or apyrimidinic site) lyase|bifunctional DNA N-glycosylase/DNA-(apurinic or apyrimidinic site) lyase|nth endonuclease III-like 1	16p13.3	16	NC_000016.10	2039820	2047834	minus	6	602656
9606	Homo sapiens	345	0	live	APOC3	APOCIII, Apo-C3, ApoC-3	apolipoprotein C3	apolipoprotein C-III	11q23.3	11	NC_000011.10	116829907	116833072	plus	4	107720
9606	Homo sapiens	7415	0	live	VCP	CDC48, FTDALS6, TERA, p97	valosin containing protein	transitional endoplasmic reticulum ATPase|15S Mg(2+)-ATPase p97 subunit|TER ATPase	9p13.3	9	NC_000009.12	35056064	35072625	minus	17	601023
9606	Homo sapiens	5159	0	live	PDGFRB	CD140B, IBGC4, IMF1, JTK12, KOGS, PDGFR, PDGFR-1, PDGFR1, PENTT	platelet derived growth factor receptor beta	platelet-derived growth factor receptor beta|Activated tyrosine kinase PDGFRB|CD140 antigen-like family member B|NDEL1-PDGFRB|PDGF-R-beta|PDGFR-beta|beta-type platelet-derived growth factor receptor|platelet-derived growth factor receptor 1|platelet-derived growth factor receptor, beta polypeptide	5q32	5	NC_000005.10	150113839	150155845	minus	24	173410
9606	Homo sapiens	1019	0	live	CDK4	CMM3, PSK-J3	cyclin dependent kinase 4	cyclin-dependent kinase 4|cell division protein kinase 4	12q14.1	12	NC_000012.12	57747727	57752310	minus	8	123829
9606	Homo sapiens	283131	0	live	NEAT1	LINC00084, NCRNA00084, TP53LC15, TncRNA, VINC	nuclear paraspeckle assembly transcript 1	MENepsilon/beta|long intergenic non-protein coding RNA 84|nuclear enriched abundant transcript 1|nuclear paraspeckle assembly transcript 1 (non-protein coding)|trophoblast MHC class II suppressor|trophoblast-derived noncoding RNA|virus inducible non-coding RNA	11q13.1	11	NC_000011.10	65422798	65445540	plus	1	612769
9606	Homo sapiens	3066	0	live	HDAC2	HD2, KDAC2, RPD3, YAF1	histone deacetylase 2	histone deacetylase 2|YY1-associated factor 1|protein deacylase HDAC2|transcriptional regulator homolog RPD3	6q21	6	NC_000006.12	113933028	113971148	minus	17	605164
9606	Homo sapiens	7077	0	live	TIMP2	CSC-21K, DDC8	TIMP metallopeptidase inhibitor 2	metalloproteinase inhibitor 2|testicular secretory protein Li 57|tissue inhibitor of metalloproteinases 2	17q25.3	17	NC_000017.11	78852977	78925387	minus	5	188825
9606	Homo sapiens	2784	0	live	GNB3	CSNB1H, HG2D	G protein subunit beta 3	guanine nucleotide-binding protein G(I)/G(S)/G(T) subunit beta-3|G protein, beta-3 subunit|GTP-binding regulatory protein beta-3 chain|guanine nucleotide binding protein (G protein), beta polypeptide 3|guanine nucleotide-binding protein G(I)/G(S)/G(T) beta subunit 3|heterotrimeric guanine nucleotide-binding protein 2D|hypertension associated protein|transducin beta chain 3	12p13.31	12	NC_000012.12	6840925	6847393	plus	8	139130
9606	Homo sapiens	6606	0	live	SMN1	BCD541, GEMIN1, SMA, SMA1, SMA2, SMA3, SMA4, SMA@, SMN, SMNT, T-BCD541, TDRD16A	survival of motor neuron 1, telomeric	survival motor neuron protein|component of gems 1|gemin-1|survival motor neuron 1 protein|tudor domain containing 16A	5q13.2	5	NC_000005.10	70924941	70966375	plus	11	600354
9606	Homo sapiens	2289	0	live	FKBP5	AIG61, FKBP54, P54, PPIase, Ptg-10, FKBP5	FKBP prolyl isomerase 5	peptidyl-prolyl cis-trans isomerase FKBP5|51 kDa FK506-binding protein|51 kDa FKBP|54 kDa progesterone receptor-associated immunophilin|FF1 antigen|FK506 binding protein 5|FKBP-51|HSP90-binding immunophilin|PPIase FKBP5|T-cell FK506-binding protein|androgen-regulated protein 6|peptidylprolyl cis-trans isomerase|rotamase	6p21.31	6	NC_000006.12	35573590	35728583	minus	13	602623
9606	Homo sapiens	2690	0	live	GHR	GHBP, GHIP	growth hormone receptor	growth hormone receptor|GH receptor|growth hormone binding protein|mutant growth hormone receptor|serum binding protein|somatotropin receptor	5p13.1-p12	5	NC_000005.10	42423439	42721878	plus	18	600946
9606	Homo sapiens	50616	0	live	IL22	IL-21, IL-22, IL-D110, IL-TIF, ILTIF, TIFIL-23, TIFa, zcyto18	interleukin 22	interleukin-22|IL-10-related T-cell-derived inducible factor|cytokine Zcyto18	12q15	12	NC_000012.12	68248242	68253604	minus	6	605330
9606	Homo sapiens	2547	0	live	XRCC6	CTC75, CTCBF, G22P1, KU70, ML8, TLAA	X-ray repair cross complementing 6	X-ray repair cross-complementing protein 6|5'-dRP lyase Ku70|5'-deoxyribose-5-phosphate lyase Ku70|70 kDa subunit of Ku antigen|ATP-dependent DNA helicase 2 subunit 1|ATP-dependent DNA helicase II, 70 kDa subunit|CTC box binding factor 75 kDa subunit|DNA repair protein XRCC6|Ku autoantigen p70 subunit|Ku autoantigen, 70kDa|X-ray repair complementing defective repair in Chinese hamster cells 6|lup…	22q13.2	22	NC_000022.11	41621295	41664041	plus	13	152690
9606	Homo sapiens	1051	0	live	CEBPB	C/EBP-beta, IL6DBP, NF-IL6, TCF5	CCAAT enhancer binding protein beta	CCAAT/enhancer-binding protein beta|CCAAT/enhancer binding protein (C/EBP), beta|interleukin 6-dependent DNA-binding protein|nuclear factor NF-IL6|nuclear factor of interleukin 6|transcription factor 5|transcription factor C/EBP beta	20q13.13	20	NC_000020.11	50190583	50192690	plus	1	189965
9606	Homo sapiens	7351	0	live	UCP2	BMIQ4, SLC25A8, UCPH	uncoupling protein 2	dicarboxylate carrier SLC25A8|mitochondrial uncoupling protein 2|solute carrier family 25 member 8|uncoupling protein 2 (mitochondrial, proton carrier)	11q13.4	11	NC_000011.10	73974672	73983202	minus	11	601693
9606	Homo sapiens	103	0	live	ADAR	ADAR1, AGS6, DRADA, DSH, DSRAD, G1P1, IFI-4, IFI4, K88DSRBP, P136	adenosine deaminase RNA specific	double-stranded RNA-specific adenosine deaminase|136 kDa double-stranded RNA-binding protein|adenosine deaminase acting on RNA 1-A|dsRNA adenosine deaminase|dsRNA adeonosine deaminase|interferon-induced protein 4|interferon-inducible protein 4	1q21.3	1	NC_000001.11	154582057	154627997	minus	20	146920
9606	Homo sapiens	23410	0	live	SIRT3	SIR2L3	sirtuin 3	NAD-dependent protein deacetylase sirtuin-3, mitochondrial|NAD-dependent deacetylase sirtuin-3, mitochondrial|SIR2-like protein 3|mitochondrial nicotinamide adenine dinucleotide-dependent deacetylase|regulatory protein SIR2 homolog 3|silent mating type information regulation 2, S.cerevisiae, homolog 3|sir2-like 3|sirtuin type 3	11p15.5	11	NC_000011.10	215030	236931	minus	10	604481
9606	Homo sapiens	361	0	live	AQP4	MIWC, MLC4, WCH4, hAQP4	aquaporin 4	aquaporin-4|aquaporin type4|mercurial-insensitive water channel	18q11.2	18	NC_000018.10	26852038	26865803	minus	5	600308
9606	Homo sapiens	149233	0	live	IL23R	PSORS7	interleukin 23 receptor	interleukin-23 receptor|IL-23 receptor	1p31.3	1	NC_000001.11	67138637	67265903	plus	14	607562
9606	Homo sapiens	8837	0	live	CFLAR	CASH, CASP8AP1, CLARP, Casper, FLAME, FLAME-1, FLAME1, FLIP, I-FLICE, MRIT, c-FLIP, c-FLIPL, c-FLIPR, c-FLIPS, cFLIP	CASP8 and FADD like apoptosis regulator	CASP8 and FADD-like apoptosis regulator|FADD-like antiapoptotic molecule 1|MACH-related inducer of toxicity|caspase homolog|caspase-eight-related protein|caspase-like apoptosis regulatory protein|caspase-related inducer of apoptosis|cellular FLICE-like inhibitory protein|inhibitor of FLICE|testis secretory sperm-binding protein Li 233m|usurpin beta	2q33.1	2	NC_000002.12	201116164	201176687	plus	18	603599
9606	Homo sapiens	5428	0	live	POLG	MDP1, MIRAS, MTDPS4A, MTDPS4B, PEO1, POLGA, SANDO, SCAE, POLG	DNA polymerase gamma, catalytic subunit	DNA polymerase subunit gamma-1|PolG-alpha|mitochondrial DNA polymerase catalytic subunit|mitochondrial polymerase gamma catalytic subunit|polymerase (DNA directed), gamma|polymerase (DNA) gamma, catalytic subunit	15q26.1	15	NC_000015.10	89316320	89334824	minus	23	174763
9606	Homo sapiens	4311	0	live	MME	CALLA, CD10, CMT2T, NEP, SCA43, SFE	membrane metalloendopeptidase	neprilysin|atriopeptidase|common acute lymphocytic leukemia antigen|membrane metallo-endopeptidase (neutral endopeptidase, enkephalinase, CALLA, CD10)|neprilysin-390|neprilysin-411|neutral endopeptidase 24.11|skin fibroblast elastase	3q25.2	3	NC_000003.12	155024202	155183729	plus	29	120520
9606	Homo sapiens	407021	0	live	MIR29A	MIRN29, MIRN29A, hsa-mir-29, hsa-mir-29a, miRNA29A, mir-29a	microRNA 29a	microRNA 29	7q32.3	7	NC_000007.14	130876747	130876810	minus	1	610782
9606	Homo sapiens	1585	0	live	CYP11B2	ALDOS, CPN2, CYP11B, CYP11BL, CYPXIB2, P-450C18, P450C18, P450aldo	cytochrome P450 family 11 subfamily B member 2	cytochrome P450 11B2, mitochondrial|aldosterone synthase|aldosterone-synthesizing enzyme|corticosterone 18-monooxygenase, CYP11B2|cytochrome P-450Aldo|cytochrome P-450C18|cytochrome P450, family 11, subfamily B, polypeptide 2|cytochrome P450, subfamily XIB (steroid 11-beta-hydroxylase), polypeptide 2|mitochondrial cytochrome P450, family 11, subfamily B, polypeptide 2|steroid 11-beta-hydroxylase,…	8q24.3	8	NC_000008.11	142910559	142917843	minus	9	124080
9606	Homo sapiens	3297	0	live	HSF1	HSTF1	heat shock transcription factor 1	heat shock factor protein 1	8q24.3	8	NC_000008.11	144291604	144314720	plus	15	140580
9606	Homo sapiens	340061	0	live	STING1	ERIS, MITA, MPYS, NET23, SAVI, STING, STING-beta, TMEM173, hMITA, hSTING	stimulator of interferon response cGAMP interactor 1	stimulator of interferon genes protein|N-terminal methionine-proline-tyrosine-serine plasma membrane tetraspanner|endoplasmic reticulum IFN stimulator|endoplasmic reticulum interferon stimulator|mitochondrial mediator of IRF3 activation|stimulator of interferon protein|sting 1|transmembrane protein 173	5q31.2	5	NC_000005.10	139475533	139482758	minus	8	612374
9606	Homo sapiens	6521	0	live	SLC4A1	AE1, BND3, CD233, CHC, DI, EMPB3, EPB3, FR, RTA1A, SAO, SPH4, SW, WD, WD1, WR	solute carrier family 4 member 1 (Diego blood group)	band 3 anion transport protein|Diego blood group|Froese blood group|Swann blood group|Waldner blood group|Wright blood group|anion exchange protein 1|anion exchanger-1|band 3 anion exchanger|erythrocyte membrane protein band 3|erythroid anion exchange protein|solute carrier family 4 (anion exchanger), member 1 (Diego blood group)|solute carrier family 4, anion exchanger, member 1 (erythrocyte mem…	17q21.31	17	NC_000017.11	44248390	44268135	minus	21	109270
9606	Homo sapiens	7508	0	live	XPC	RAD4, XP3C, p125, XPC	XPC complex subunit, DNA damage recognition and repair factor	DNA repair protein complementing XP-C cells|mutant xeroderma pigmentosum group C|xeroderma pigmentosum, complementation group C	3p25.1	3	NC_000003.12	14145147	14178601	minus	18	613208
9606	Homo sapiens	6279	0	live	S100A8	60B8AG, CAGA, CFAG, CGLA, CP-10, L1Ag, MA387, MIF, MRP8, NIF, P8, S100-A8	S100 calcium binding protein A8	protein S100-A8|calgranulin A|calprotectin L1L subunit|cystic fibrosis antigen|leukocyte L1 complex light chain|migration inhibitory factor-related protein 8|urinary stone protein band A	1q21.3	1	NC_000001.11	153390032	153422583	minus	5	123885
9606	Homo sapiens	84126	0	live	ATRIP		ATR interacting protein	ATR-interacting protein|ATM and Rad3-related-interacting protein	3p21.31	3	NC_000003.12	48446737	48467645	plus	15	606605
9606	Homo sapiens	4842	0	live	NOS1	IHPS1, N-NOS, NC-NOS, NOS, bNOS, nNOS	nitric oxide synthase 1	nitric oxide synthase 1|NOS type I|constitutive NOS|neuronal NOS|nitric oxide synthase 1 (neuronal)|peptidyl-cysteine S-nitrosylase NOS1	12q24.22	12	NC_000012.12	117208142	117361626	minus	33	163731
9606	Homo sapiens	115004	0	live	CGAS	C6orf150, D4, MB21D1, h-cGAS	cyclic GMP-AMP synthase	cyclic GMP-AMP synthase|2'3'-cGAMP synthase|DANGER family member 4|Mab-21 domain containing 1|cGAMP synthase|mab-21 domain-containing protein 1|protein MB21D1	6q13	6	NC_000006.12	73423711	73452297	minus	5	613973
9606	Homo sapiens	5777	0	live	PTPN6	HCP, HCPH, HPTP1C, PTP-1C, SH-PTP1, SHP-1, SHP-1L, SHP1	protein tyrosine phosphatase non-receptor type 6	tyrosine-protein phosphatase non-receptor type 6|hematopoietic cell phosphatase|hematopoietic cell protein-tyrosine phosphatase|protein-tyrosine phosphatase 1C|protein-tyrosine phosphatase SHP-1	12p13.31	12	NC_000012.12	6946577	6961316	plus	17	176883
9606	Homo sapiens	2876	0	live	GPX1	GPXD, GSHPX1	glutathione peroxidase 1	glutathione peroxidase 1|GSHPx-1|cellular glutathione peroxidase|selenoprotein GPX1	3p21.31	3	NC_000003.12	49357176	49358353	minus	2	138320
9606	Homo sapiens	4915	0	live	NTRK2	DEE58, EIEE58, GP145-TrkB, OBHD, TRKB, trk-B	neurotrophic receptor tyrosine kinase 2	BDNF/NT-3 growth factors receptor|BDNF-tropomyosine receptor kinase B|neurotrophic tyrosine kinase receptor type 2|tropomyosin-related kinase B|tyrosine kinase receptor B	9q21.33	9	NC_000009.12	84668522	85027054	plus	28	600456
9606	Homo sapiens	28	0	live	ABO	A3GALNT, A3GALT1, GTB, NAGAT	ABO, alpha 1-3-N-acetylgalactosaminyltransferase and alpha 1-3-galactosyltransferase	histo-blood group ABO system transferase|ABO blood group (transferase A, alpha 1-3-N-acetylgalactosaminyltransferase; transferase B, alpha 1-3-galactosyltransferase)|B(A) alpha-1,3-galactosyltransferase|histo-blood group A2 transferase	9q34.2	9	NC_000009.12	133250401	133275201	minus	7	110300
9606	Homo sapiens	5788	0	live	PTPRC	B220, CD45, CD45R, GP180, IMD105, L-CA, LCA, LY5, T200	protein tyrosine phosphatase receptor type C	receptor-type tyrosine-protein phosphatase C|CD45 antigen|T200 glycoprotein|T200 leukocyte common antigen|glycoprotein 180|protein tyrosine phosphatase, receptor type, c polypeptide	1q31.3-q32.1	1	NC_000001.11	198638713	198757476	plus	37	151460
9606	Homo sapiens	6885	0	live	MAP3K7	CSCF, FMD2, MEKK7, TAK1, TGF1a	mitogen-activated protein kinase kinase kinase 7	mitogen-activated protein kinase kinase kinase 7|TGF-beta activated kinase 1|transforming growth factor-beta-activated kinase 1	6q15	6	NC_000006.12	90513579	90587072	minus	17	602614
9606	Homo sapiens	4548	0	live	MTR	HMAG, MS, cblG	5-methyltetrahydrofolate-homocysteine methyltransferase	methionine synthase|5-methyltetrahydrofolate-homocysteine methyltransferase 1|cobalamin-dependent methionine synthase|vitamin-B12 dependent methionine synthase	1q43	1	NC_000001.11	236795281	236903981	plus	33	156570
9606	Homo sapiens	3002	0	live	GZMB	C11, CCPI, CGL-1, CGL1, CSP-B, CSPB, CTLA1, CTSGL1, HLP, SECT	granzyme B	granzyme B|T-cell serine protease 1-3E|cathepsin G-like 1|cytotoxic T-lymphocyte proteinase 2|cytotoxic serine protease B|fragmentin 2|granzyme B (granzyme 2, cytotoxic T-lymphocyte-associated serine esterase 1)|human lymphocyte protein	14q12	14	NC_000014.9	24630954	24634190	minus	5	123910
9606	Homo sapiens	4976	0	live	OPA1	BERHS, MGM1, MTDPS14, NPG, NTG, largeG	OPA1 mitochondrial dynamin like GTPase	dynamin-like 120 kDa protein, mitochondrial|dynamin-like guanosine triphosphatase|mitochondrial dynamin-like GTPase|optic atrophy 1 (autosomal dominant)|optic atrophy protein 1	3q29	3	NC_000003.12	193593208	193697811	plus	34	605290
9606	Homo sapiens	5467	0	live	PPARD	FAAR, NR1C2, NUC1, NUCI, NUCII, PPARB	peroxisome proliferator activated receptor delta	peroxisome proliferator-activated receptor delta|PPAR-beta|PPAR-delta|PPARD/MYO1D fusion|nuclear hormone receptor 1|nuclear receptor subfamily 1 group C member 2|peroxisome proliferator-activated receptor beta	6p21.31	6	NC_000006.12	35342558	35428178	plus	18	600409
9606	Homo sapiens	25937	0	live	WWTR1	TAZ	WW domain containing transcription regulator 1	WW domain-containing transcription regulator protein 1|transcriptional co-activator with PDZ-binding motif	3q25.1	3	NC_000003.12	149517235	149724788	minus	16	607392
9606	Homo sapiens	55384	0	live	MEG3	FP504, GTL2, LINC00023, NCRNA00023, PRO0518, PRO2160, onco-lncRNA-83, prebp1	maternally expressed 3	Very putative protein from MEG3 locus|gene trap locus 2|long intergenic non-protein coding RNA 23|maternally expressed 3 (non-protein coding)	14q32.2	14	NC_000014.9	100826108	100861026	plus	13	605636
9606	Homo sapiens	5914	0	live	RARA	NR1B1, RAR, RARalpha	retinoic acid receptor alpha	retinoic acid receptor alpha|PML-DDX5-RARA fusion|PML-DDX5-RARA fusion protein|RAR-alpha|nuclear receptor subfamily 1 group B member 1|nucleophosmin-retinoic acid receptor alpha fusion protein NPM-RAR long form|retinoic acid receptor, alpha polypeptide	17q21.2	17	NC_000017.11	40309180	40357643	plus	17	180240
9606	Homo sapiens	2006	0	live	ELN	ADCL1, SVAS, WBS, WS	elastin	elastin|tropoelastin	7q11.23	7	NC_000007.14	74028173	74069907	plus	34	130160
9606	Homo sapiens	1269	0	live	CNR2	CB-2, CB2, CX5	cannabinoid receptor 2	cannabinoid receptor 2|cannabinoid receptor 2 (macrophage)	1p36.11	1	NC_000001.11	23870515	23913362	minus	5	605051
9606	Homo sapiens	10763	0	live	NES	Nbla00170	nestin	nestin	1q23.1	1	NC_000001.11	156668763	156677407	minus	4	600915
9606	Homo sapiens	5069	0	live	PAPPA	ASBABP2, DIPLA1, IGFBP-4ase, PAPA, PAPP-A1, PAPPA	pappalysin 1	pappalysin-1|IGF-dependent IGFBP-4 protease|aspecific BCL2 ARE-binding protein 2|differentially placenta 1 expressed protein|insulin-like growth factor-dependent IGF binding protein-4 protease|pregnancy-associated plasma protein A, pappalysin 1	9q33.1	9	NC_000009.12	116153791	116402321	plus	22	176385
9606	Homo sapiens	1002	0	live	CDH4	CAD4, R-CAD, RCAD	cadherin 4	cadherin-4|R-cadherin|cadherin 4, type 1, R-cadherin (retinal)|cadherin 4, type 1, preproprotein|retinal cadherin	20q13.33	20	NC_000020.11	61252261	61940617	plus	20	603006
9606	Homo sapiens	1021	0	live	CDK6	MCPH12, PLSTIRE	cyclin dependent kinase 6	cyclin-dependent kinase 6|cell division protein kinase 6|serine/threonine-protein kinase PLSTIRE	7q21.2	7	NC_000007.14	92604921	92836573	minus	9	603368
9606	Homo sapiens	3491	0	live	CCN1	CYR61, GIG1, IGFBP10	cellular communication network factor 1	CCN family member 1|IBP-10|IGF-binding protein 10|IGFBP-10|cysteine rich angiogenic inducer 61|cysteine-rich heparin-binding protein 61|cysteine-rich, anigogenic inducer, 61|insulin-like growth factor-binding protein 10|protein CYR61	1p22.3	1	NC_000001.11	85580761	85583950	plus	5	602369
9606	Homo sapiens	1025	0	live	CDK9	C-2k, CDC2L4, CTK1, PITALRE, TAK	cyclin dependent kinase 9	cyclin-dependent kinase 9|CDC2-related kinase|cell division cycle 2-like protein kinase 4|cell division protein kinase 9|serine/threonine protein kinase PITALRE|tat-associated kinase complex catalytic subunit	9q34.11	9	NC_000009.12	127786034	127790792	plus	7	603251
9606	Homo sapiens	8428	0	live	STK24	HEL-S-95, MST3, MST3B, STE20, STK3	serine/threonine kinase 24	serine/threonine-protein kinase 24|STE20-like kinase 3|STE20-like kinase MST3|epididymis secretory protein Li 95|mammalian STE20-like protein kinase 3|serine/threonine kinase 24 (STE20 homolog, yeast)|sterile 20-like kinase 3	13q32.2	13	NC_000013.11	98445185	98577107	minus	12	604984
9606	Homo sapiens	4306	0	live	NR3C2	MCR, MLR, MRVIT, NR3C2	nuclear receptor subfamily 3 group C member 2	mineralocorticoid receptor|aldosterone receptor|mineralocorticoid receptor 1|mineralocorticoid receptor 2|mineralocorticoid receptor delta	4q31.23	4	NC_000004.12	148078764	148445508	minus	13	600983
9606	Homo sapiens	3439	0	live	IFNA1	IFL, IFN, IFN-ALPHA, IFN-alphaD3, IFNA@, leIF D, IFNA1	interferon alpha 1	interferon alpha-1/13|IFN-alpha-1/13|interferon alpha 1b|interferon alpha-D|interferon-alpha1	9p21.3	9	NC_000009.12	21440439	21441316	plus	1	147660
9606	Homo sapiens	5978	0	live	REST	DFNA27, GINGF5, HGF5, NRSF, WT6, XBR	RE1 silencing transcription factor	RE1-silencing transcription factor|neural-restrictive silencer factor|neuron restrictive silencer factor|repressor binding to the X2 box	4q12	4	NC_000004.12	56907900	56935844	plus	5	600571
9606	Homo sapiens	9927	0	live	MFN2	CMT2A, CMT2A2, CMT2A2A, CMT2A2B, CPRP1, HMSN6A, HSG, MARF, MSL	mitofusin 2	mitofusin-2|hyperplasia suppressor|mitochondrial assembly regulatory factor|transmembrane GTPase MFN2	1p36.22	1	NC_000001.11	11980444	12013508	plus	22	608507
9606	Homo sapiens	7158	0	live	TP53BP1	53BP1, TDRD30, p202, p53BP1	tumor protein p53 binding protein 1	TP53-binding protein 1|p53-binding protein 1|tumor protein 53-binding protein, 1|tumor suppressor p53-binding protein 1	15q15.3	15	NC_000015.10	43403061	43510640	minus	32	605230
9606	Homo sapiens	3397	0	live	ID1	ID, bHLHb24	inhibitor of DNA binding 1	DNA-binding protein inhibitor ID-1|class B basic helix-loop-helix protein 24|dJ857M17.1.2 (inhibitor of DNA binding 1, dominant negative helix-loop-helix protein)|inhibitor of DNA binding 1, HLH protein|inhibitor of DNA binding 1, dominant negative helix-loop-helix protein|inhibitor of differentiation 1	20q11.21	20	NC_000020.11	31605289	31606510	plus	1	600349
9606	Homo sapiens	4067	0	live	LYN	JTK8, SAIDV, p53Lyn, p56Lyn	LYN proto-oncogene, Src family tyrosine kinase	tyrosine-protein kinase Lyn|lck/Yes-related novel protein tyrosine kinase|v-yes-1 Yamaguchi sarcoma viral related oncogene homolog	8q12.1	8	NC_000008.11	55879835	56014169	plus	13	165120
9606	Homo sapiens	100	0	live	ADA	ADA1	adenosine deaminase	adenosine deaminase|adenosine aminohydrolase	20q13.12	20	NC_000020.11	44619522	44651699	minus	12	608958
9606	Homo sapiens	6753	0	live	SSTR3	SS-3-R, SS3-R, SS3R, SSR-28, SST3	somatostatin receptor 3	somatostatin receptor type 3	22q13.1	22	NC_000022.11	37204237	37220548	minus	6	182453
9606	Homo sapiens	43	0	live	ACHE	ACEE, ARACHE, N-ACHE, YT	acetylcholinesterase (Yt blood group)	acetylcholinesterase|Yt blood group|acetylcholinesterase (Cartwright blood group)|apoptosis-related acetylcholinesterase	7q22.1	7	NC_000007.14	100889994	100896994	minus	8	100740
9606	Homo sapiens	22933	0	live	SIRT2	SIR2, SIR2L, SIR2L2	sirtuin 2	NAD-dependent protein deacetylase sirtuin-2|NAD-dependent deacetylase sirtuin-2|NAD-dependent protein defatty-acylase sirtuin-2|SIR2-like protein 2|regulatory protein SIR2 homolog 2|silent information regulator 2|sir2-related protein type 2|sirtuin type 2	19q13.2	19	NC_000019.10	38878555	38899618	minus	17	604480
9606	Homo sapiens	8660	0	live	IRS2	IRS-2	insulin receptor substrate 2	insulin receptor substrate 2	13q34	13	NC_000013.11	109752695	109786583	minus	2	600797
9606	Homo sapiens	4361	0	live	MRE11	ATLD, HNGS1A, MRE11B, MRE11	MRE11 homolog, double strand break repair nuclease	double-strand break repair protein MRE11|AT-like disease|DNA recombination and repair protein|MRE11 double strand break repair nuclease A|MRE11 homolog 1|MRE11 homolog A, double strand break repair nuclease|MRE11 homolog, double strand break repair nuclease A|MRE11 meiotic recombination 11 homolog A|MRE11 meiotic recombination 11-like protein A|double-strand break repair protein MRE11A|endo/exonu…	11q21	11	NC_000011.10	94415570	94512412	minus	22	600814
9606	Homo sapiens	3164	0	live	NR4A1	GFRP1, HMR, N10, NAK-1, NGFIB, NP10, NUR77, TR3	nuclear receptor subfamily 4 group A member 1	nuclear receptor subfamily 4immunitygroup A member 1|ST-59|TR3 orphan receptor|early response protein NAK1|growth factor-inducible nuclear protein N10|hormone receptor|nuclear hormone receptor NUR/77|orphan nuclear receptor HMR|orphan nuclear receptor TR3|steroid receptor TR3|testicular receptor 3	12q13.13	12	NC_000012.12	52022832	52059503	plus	15	139139
9606	Homo sapiens	8989	0	live	TRPA1	ANKTM1, FEPS, FEPS1, p120	transient receptor potential cation channel subfamily A member 1	transient receptor potential cation channel subfamily A member 1|ankyrin-like with transmembrane domains 1|transformation-sensitive protein p120|wasabi receptor	8q21.11	8	NC_000008.11	72021250	72090010	minus	29	604775
9606	Homo sapiens	4217	0	live	MAP3K5	ASK1, MAPKKK5, MEKK5	mitogen-activated protein kinase kinase kinase 5	mitogen-activated protein kinase kinase kinase 5|ASK-1|MAP/ERK kinase kinase 5|MAPK/ERK kinase kinase 5|MEK kinase 5|MEKK 5|apoptosis signal-regulating kinase 1	6q23.3	6	NC_000006.12	136557046	136793091	minus	33	602448
9606	Homo sapiens	2023	0	live	ENO1	ENO1-IT1L1, HEL-S-17, MPB1, NNE, PPH, ENO1	enolase 1	alpha-enolase|c-myc promoter-binding protein-1|2-phospho-D-glycerate hydro-lyase|ENO1 intronic transcript 1|ENO1 intronic transcript 1 (non-protein coding)|MYC promoter-binding protein 1|alpha enolase like 1|enolase 1, (alpha)|enolase-alpha|epididymis secretory protein Li 17|non-neural enolase|phosphopyruvate hydratase|plasminogen-binding protein|tau-crystallin	1p36.23	1	NC_000001.11	8861000	8878686	minus	13	172430
9606	Homo sapiens	7014	0	live	TERF2	TRBF2, TRF2	telomeric repeat binding factor 2	telomeric repeat-binding factor 2|TTAGGG repeat-binding factor 2|telomeric DNA-binding protein|telomeric repeat binding protein 2	16q22.1	16	NC_000016.10	69355567	69386007	minus	11	602027
9606	Homo sapiens	9780	0	live	PIEZO1	DHS, ER, FAM38A, LMPH3, LMPHM6, Mib	piezo type mechanosensitive ion channel component 1 (Er blood group)	piezo-type mechanosensitive ion channel component 1|family with sequence similarity 38, member A|membrane protein induced by beta-amyloid treatment	16q24.3	16	NC_000016.10	88715338	88785220	minus	51	611184
9606	Homo sapiens	64805	0	live	P2RY12	ADPG-R, BDPLT8, HORK3, P2T(AC), P2Y(12)R, P2Y(AC), P2Y(ADP), P2Y(cyc), P2Y12, SP1999	purinergic receptor P2Y12	P2Y purinoceptor 12|ADP-glucose receptor|G-protein coupled receptor SP1999|Gi-coupled ADP receptor HORK3|P2Y12 platelet ADP receptor|purinergic receptor P2RY12|purinergic receptor P2Y, G-protein coupled, 12|putative G-protein coupled receptor	3q25.1	3	NC_000003.12	151336843	151384753	minus	3	600515
9606	Homo sapiens	706	0	live	TSPO	BPBS, BZRP, DBI, IBP, MBR, PBR, PBS, PKBS, PTBR1, mDRC, pk18, TSPO	translocator protein	translocator protein|benzodiazepine peripheral binding site|mitochondrial benzodiazepine receptor|peripheral-type benzodiazepine receptor	22q13.2	22	NC_000022.11	43151559	43163242	plus	5	109610
9606	Homo sapiens	7012	0	live	TERC	DKCA1, PFBMFT2, SCARNA19, TER, TR, TRC3, hTR	telomerase RNA component	small Cajal body-specific RNA 19	3q26.2	3	NC_000003.12	169764610	169765060	minus	1	602322
9606	Homo sapiens	1672	0	live	DEFB1	BD1, DEFB-101, HBD1, DEFB1	defensin beta 1	beta-defensin 1|BD-1	8p23.1	8	NC_000008.11	6870592	6877936	minus	2	602056
9606	Homo sapiens	6335	0	live	SCN9A	ETHA, FEB3B, GEFSP7, HSAN2D, NE-NA, NENA, Nav1.7, PN1, SFNP	sodium voltage-gated channel alpha subunit 9	sodium channel protein type 9 subunit alpha|hNE-Na|neuroendocrine sodium channel|peripheral sodium channel 1|sodium channel protein type IX subunit alpha|sodium channel, voltage-gated, type IX, alpha polypeptide|sodium channel, voltage-gated, type IX, alpha subunit|voltage-gated sodium channel alpha subunit Nav1.7|voltage-gated sodium channel subunit alpha Nav1.7	2q24.3	2	NC_000002.12	166195185	166375987	minus	29	603415
9606	Homo sapiens	2668	0	live	GDNF	ATF, ATF1, ATF2, HFB1-GDNF, HSCR3	glial cell derived neurotrophic factor	glial cell line-derived neurotrophic factor|astrocyte-derived trophic factor	5p13.2	5	NC_000005.10	37812677	37840041	minus	6	600837
9606	Homo sapiens	7019	0	live	TFAM	MTDPS15, MTTF1, MTTFA, TCF6, TCF6L1, TCF6L2, TCF6L3	transcription factor A, mitochondrial	transcription factor A, mitochondrial|mitochondrial transcription factor 1|mitochondrial transcription factor A|transcription factor 6|transcription factor 6-like 1|transcription factor 6-like 2 (mitochondrial transcription factor)|transcription factor 6-like 3	10q21.1	10	NC_000010.11	58385410	58399220	plus	9	600438
9606	Homo sapiens	2074	0	live	ERCC6	ARMD5, CKN2, COFS, COFS1, CSB, CSB-PGBD3, POF11, RAD26, UVSS1	ERCC excision repair 6, chromatin remodeling factor	DNA excision repair protein ERCC-6|ERCC6-PGBD3 fusion protein|ATP-dependent helicase ERCC6|Chimeric CSB-PGBD3 protein|Chimeric ERCC6-PGBD3 protein|Cockayne syndrome group B protein|cockayne syndrome protein CSB|excision repair cross-complementation group 6|excision repair cross-complementing rodent repair deficiency, complementation group 6	10q11.23	10	NC_000010.11	49434881	49539538	minus	23	609413
9606	Homo sapiens	2660	0	live	MSTN	GDF8, MSLHP	myostatin	growth/differentiation factor 8|myostatin-b	2q32.2	2	NC_000002.12	190055700	190062729	minus	3	601788
9606	Homo sapiens	5551	0	live	PRF1	HPLH2, P1, PFP	perforin 1	perforin-1|cytolysin|lymphocyte pore-forming protein|perforin 1 (pore forming protein)	10q22.1	10	NC_000010.11	70597348	70602741	minus	3	170280
9606	Homo sapiens	4547	0	live	MTTP	ABL, MTP	microsomal triglyceride transfer protein	microsomal triglyceride transfer protein large subunit|microsomal triglyceride transfer protein (large polypeptide, 88kDa)	4q23	4	NC_000004.12	99564130	99623997	plus	19	157147
9606	Homo sapiens	6326	0	live	SCN2A	BFIC3, BFIS3, BFNIS, DEE11, EA9, EIEE11, HBA, HBSCI, HBSCII, NAC2, Na(v)1.2, Nav1.21, SCN2A2, SCN2A	sodium voltage-gated channel alpha subunit 2	sodium channel protein type 2 subunit alpha|sodium channel protein brain II subunit alpha|sodium channel protein type II subunit alpha|sodium channel protein, brain type 2 alpha subunit|sodium channel, voltage-gated, type II, alpha 1 polypeptide|sodium channel, voltage-gated, type II, alpha 2 polypeptide|sodium channel, voltage-gated, type II, alpha subunit|voltage-gated sodium channel subtype II…	2q24.3	2	NC_000002.12	165239414	165392304	plus	31	182390
9606	Homo sapiens	406987	0	live	MIR204	MIRN204, RDICC, miRNA204, mir-204	microRNA 204	hsa-mir-204	9q21.12	9	NC_000009.12	70809975	70810084	minus	1	610942
9606	Homo sapiens	110386951	0	live	LOC110386951		CYP19A1 promoter II/1.3	CYP19A1 promoter I.3|CYP19A1 promoter I.6|CYP19A1 promoter II|aromatase P450 promoter II|aromatase promoter II/I.3		15	NC_000015.10	51242868	51244050	plus	0
9606	Homo sapiens	30061	0	live	SLC40A1	FPN, FPN1, HFE4, IREG1, MST079, MSTP079, MTP1, SLC11A3	solute carrier family 40 member 1	solute carrier family 40 member 1|SLC40 iron transporter|iron regulated gene 1|solute carrier family 11 (proton-coupled divalent metal ion transporters), member 3|solute carrier family 40 (iron-regulated transporter), member 1	2q32.2	2	NC_000002.12	189560590	189580786	minus	9	604653
9606	Homo sapiens	6000	0	live	RGS7		regulator of G protein signaling 7	regulator of G-protein signaling 7|regulator of G-protein signaling RGS7|regulator of G-protein signalling 7	1q23.1	1	NC_000001.11	240774742	241357230	minus	23	602517
9606	Homo sapiens	6653	0	live	SORL1	C11orf32, LR11, LRP9, SORLA, SorLA-1, gp250	sortilin related receptor 1	sortilin-related receptor|LDLR relative with 11 ligand-binding repeats|low-density lipoprotein receptor relative with 11 ligand-binding repeats|mosaic protein LR11|sortilin-related receptor, L(DLR class) A repeats containing|sorting protein-related receptor containing LDLR class A repeats	11q24.1	11	NC_000011.10	121452314	121633763	plus	48	602005
9606	Homo sapiens	23569	0	live	PADI4	PAD, PAD4, PADI5, PDI4, PDI5	peptidyl arginine deiminase 4	protein-arginine deiminase type-4|HL-60 PAD|PADI-H protein|peptidyl arginine deiminase, type IV|peptidyl arginine deiminase, type V|protein-arginine deiminase type IV	1p36.13	1	NC_000001.11	17308197	17364004	plus	18	605347
9606	Homo sapiens	1558	0	live	CYP2C8	CPC8DM, CYPIIC8, MP-12/MP-20, CYP2C8	cytochrome P450 family 2 subfamily C member 8	cytochrome P450 2C8|P450 form 1|cytochrome P450 IIC2|cytochrome P450 MP-12|cytochrome P450 MP-20|cytochrome P450 form 1|cytochrome P450, family 2, subfamily C, polypeptide 8|cytochrome P450, subfamily IIC (mephenytoin 4-hydroxylase), polypeptide 8|flavoprotein-linked monooxygenase|microsomal monooxygenase|s-mephenytoin 4-hydroxylase|xenobiotic monooxygenase	10q23.33	10	NC_000010.11	95036772	95069497	minus	10	601129
9606	Homo sapiens	360	0	live	AQP3	AQP-3, GIL	aquaporin 3 (Gill blood group)	aquaporin-3|aquaglyceroporin-3|aquaporin 3 (GIL blood group)	9p13.3	9	NC_000009.12	33441160	33447593	minus	6	600170
9606	Homo sapiens	387715	0	live	ARMS2	ARMD8	age-related maculopathy susceptibility 2	age-related maculopathy susceptibility protein 2	10q26.13	10	NC_000010.11	122454653	122457352	plus	2	611313
9606	Homo sapiens	11277	0	live	TREX1	AGS1, CRV, DRN3, HERNS, RVCLS	three prime repair exonuclease 1	three-prime repair exonuclease 1|3' repair exonuclease 1|3'-5' exonuclease TREX1|DNase III|deoxyribonuclease III	3p21.31	3	NC_000003.12	48465830	48467645	plus	3	606609
9606	Homo sapiens	3482	0	live	IGF2R	CD222, CI-M6PR, CIMPR, M6P-R, M6P/IGF2R, MPR 300, MPR1, MPR300, MPRI	insulin like growth factor 2 receptor	cation-independent mannose-6-phosphate receptor|300 kDa mannose 6-phosphate receptor|CI Man-6-P receptor|IGF-II receptor|M6P/IGF2 receptor|insulin-like growth factor II receptor	6q25.3	6	NC_000006.12	159969082	160111504	plus	48	147280
9606	Homo sapiens	5216	0	live	PFN1	ALS18	profilin 1	profilin-1|epididymis tissue protein Li 184a|profilin I	17p13.2	17	NC_000017.11	4945652	4948530	minus	3	176610
9606	Homo sapiens	8741	0	live	TNFSF13	APRIL, CD256, TALL-2, TALL2, TNLG7B, TRDL-1, UNQ383/PRO715, ZTNF2	TNF superfamily member 13	tumor necrosis factor ligand superfamily member 13|TNF- and APOL-related leukocyte expressed ligand 2|a proliferation-inducing ligand|tumor necrosis factor (ligand) superfamily, member 13|tumor necrosis factor ligand 7B|tumor necrosis factor superfamily member 13|tumor necrosis factor-like protein ZTNF2|tumor necrosis factor-related death ligand-1	17p13.1	17	NC_000017.11	7558282	7561601	plus	7	604472
9606	Homo sapiens	337	0	live	APOA4		apolipoprotein A4	apolipoprotein A-IV|apo-AIV|apoA-IV	11q23.3	11	NC_000011.10	116820700	116823304	minus	3	107690
9606	Homo sapiens	5079	0	live	PAX5	ALL3, BSAP, PAX-5	paired box 5	paired box protein Pax-5|B-cell lineage specific activator|paired box homeotic gene 5|paired domain gene 5|transcription factor PAX 5	9p13.2	9	NC_000009.12	36833269	37034268	minus	11	167414
9606	Homo sapiens	6649	0	live	SOD3	EC-SOD	superoxide dismutase 3	extracellular superoxide dismutase [Cu-Zn]|superoxide dismutase 3, extracellular|testicular tissue protein Li 175	4p15.2	4	NC_000004.12	24795573	24800842	plus	3	185490
9606	Homo sapiens	10111	0	live	RAD50	NBSLD2, hRad50, RAD50	RAD50 double strand break repair protein	DNA repair protein RAD50|RAD50 homolog, double strand break repair protein	5q31.1	5	NC_000005.10	132556977	132646349	plus	25	604040
9606	Homo sapiens	1012	0	live	CDH13	CDHH, P105	cadherin 13	cadherin-13|H-cadherin (heart)|T-cad|T-cadherin|cadherin 13, H-cadherin (heart)|heart cadherin	16q23.3	16	NC_000016.10	82626969	83800640	plus	20	601364
9606	Homo sapiens	2692	0	live	GHRHR	GHRFR, GRFR, IGHD1B, IGHD4	growth hormone releasing hormone receptor	growth hormone-releasing hormone receptor|GHRH receptor|GRF receptor	7p14.3	7	NC_000007.14	30963953	30979528	plus	13	139191
9606	Homo sapiens	253559	0	live	CADM2	IGSF4D, NECL3, Necl-3, SynCAM 2, SynCAM-2, synCAM2	cell adhesion molecule 2	cell adhesion molecule 2|immunoglobulin superfamily member 4D|nectin-like 3|nectin-like protein 3|synaptic cell adhesion molecule 2	3p12.1	3	NC_000003.12	84958989	86074429	plus	15	609938
9606	Homo sapiens	9474	0	live	ATG5	APG5, APG5-LIKE, APG5L, ASP, SCAR25, hAPG5	autophagy related 5	autophagy protein 5|APG5 autophagy 5-like|ATG5 autophagy related 5 homolog|apoptosis-specific protein	6q21	6	NC_000006.12	106184476	106325760	minus	11	604261
9606	Homo sapiens	4129	0	live	MAOB		monoamine oxidase B	amine oxidase [flavin-containing] B|MAO, brain|MAO, platelet|MAO-B|adrenalin oxidase|monoamine oxidase type B|tyramine oxidase	Xp11.3	X	NC_000023.11	43766610	43882450	minus	16	309860
9606	Homo sapiens	5726	0	live	TAS2R38	PTC, T2R38, T2R61, THIOT	taste 2 receptor member 38	taste receptor type 2 member 38|PTC bitter taste receptor|taste receptor type 2 member 61|taste receptor, type 2, member 38	7q34	7	NC_000007.14	141972631	141973773	minus	1	607751
9606	Homo sapiens	90427	0	live	BMF		Bcl2 modifying factor	bcl-2-modifying factor	15q15.1	15	NC_000015.10	40087890	40108879	minus	8	606266
9606	Homo sapiens	5499	0	live	PPP1CA	PP-1A, PP1A, PP1alpha, PPP1A	protein phosphatase 1 catalytic subunit alpha	serine/threonine-protein phosphatase PP1-alpha catalytic subunit|protein phosphatase 1, catalytic subunit, alpha isozyme|serine/threonine protein phosphatase PP1-alpha 1 catalytic subunit|testicular tissue protein Li 155	11q13.2	11	NC_000011.10	67398183	67401858	minus	7	176875
9606	Homo sapiens	3635	0	live	INPP5D	SHIP, SHIP-1, SHIP1, SIP-145, hp51CN, p150Ship	inositol polyphosphate-5-phosphatase D	phosphatidylinositol 3,4,5-trisphosphate 5-phosphatase 1|SH2 domain-containing inositol 5'-phosphatase 1|inositol polyphosphate-5-phosphatase, 145kD|inositol polyphosphate-5-phosphatase, 145kDa|phosphatidylinositol 4,5-bisphosphate 5-phosphatase|signaling inositol polyphosphate 5 phosphatase SIP-145|signaling inositol polyphosphate phosphatase SHIP II	2q37.1	2	NC_000002.12	233060342	233207903	plus	27	601582
9606	Homo sapiens	5524	0	live	PTPA	PARK25, PP2A, PPP2R4, PR53	protein phosphatase 2 phosphatase activator	serine/threonine-protein phosphatase 2A activator|PP2A phosphatase activator|phosphotyrosyl phosphatase activator|protein phosphatase 2 regulatory subunit 4|protein phosphatase 2A activator, regulatory subunit 4|protein phosphatase 2A regulatory subunit 4|protein phosphatase 2A, regulatory subunit B' (PR 53)|serine/threonine-protein phosphatase 2A regulatory subunit B'	9q34.11	9	NC_000009.12	129110950	129148946	plus	13	600756
9606	Homo sapiens	4502	0	live	MT2A	MT-2, MT-II, MT2	metallothionein 2A	metallothionein-2|metallothionein-II	16q13	16	NC_000016.10	56608584	56609497	plus	3	156360
9606	Homo sapiens	7350	0	live	UCP1	SLC25A7, UCP	uncoupling protein 1	mitochondrial brown fat uncoupling protein 1|solute carrier family 25 member 7|thermogenin|uncoupling protein 1 (mitochondrial, proton carrier)	4q31.1	4	NC_000004.12	140559431	140568961	minus	7	113730
9606	Homo sapiens	81631	0	live	MAP1LC3B	ATG8F, LC3B, MAP1A/1BLC3-a, MAP1LC3B	microtubule associated protein 1 light chain 3 beta	microtubule-associated proteins 1A/1B light chain 3B|MAP1 light chain 3-like protein 2|MAP1A/MAP1B LC3 B|MAP1A/MAP1B light chain 3 B|autophagy-related ubiquitin-like modifier LC3 B	16q24.2	16	NC_000016.10	87392336	87404774	plus	4	609604
9606	Homo sapiens	22926	0	live	ATF6	ACHM7A, ATP6alpha, ATF6	activating transcription factor 6	cyclic AMP-dependent transcription factor ATF-6 alpha|cAMP-dependent transcription factor ATF-6 alpha	1q23.3	1	NC_000001.11	161766320	161964070	plus	17	605537
9606	Homo sapiens	720	0	live	C4A	C42, C4A3, C4A4, C4A6, C4AD, C4S, CO4, CPAMD2, RG, C4A	complement C4A (Chido/Rodgers blood group)	complement C4-A|C3 and PZP-like alpha-2-macroglobulin domain-containing protein 2|C4A anaphylatoxin|MHC class III region complement|Rodgers form of C4|acidic C4|acidic complement C4|complement C4A (Rodgers blood group)|complement component 4A (Rodgers blood group)	6p21.33	6	NC_000006.12	31982057	32002681	plus	41	120810
9606	Homo sapiens	1805	0	live	DPT	TRAMP	dermatopontin	dermatopontin|tyrosine-rich acidic matrix protein	1q24.2	1	NC_000001.11	168695468	168729206	minus	4	125597
9606	Homo sapiens	2495	0	live	FTH1	FHC, FTH, FTHL6, HFE5, PIG15, PLIF	ferritin heavy chain 1	ferritin heavy chain|H-ferritin|apoferritin|cell proliferation-inducing gene 15 protein|ferritin H subunit|ferritin, heavy polypeptide 1|placenta immunoregulatory factor|proliferation-inducing protein 15	11q12.3	11	NC_000011.10	61964285	61967634	minus	4	134770
9606	Homo sapiens	3783	0	live	KCNN4	DHS2, IK, IK1, IKCA1, KCA4, KCa3.1, SK4, hIKCa1, hKCa4, hSK4	potassium calcium-activated channel subfamily N member 4	intermediate conductance calcium-activated potassium channel protein 4|SKCa 4|SKCa4|intermediate-conductance Ca2+-activated K+ channel, KCa3.1|potassium channel, calcium activated intermediate/small conductance subfamily N alpha, member 4|potassium intermediate/small conductance calcium-activated channel, subfamily N, member 4|putative Gardos channel|putative erythrocyte intermediate conductance …	19q13.31	19	NC_000019.10	43766533	43780973	minus	10	602754
9606	Homo sapiens	4001	0	live	LMNB1	ADLD, LMN, LMN2, LMNB, MCPH26	lamin B1	lamin-B1	5q23.2	5	NC_000005.10	126776623	126837020	plus	13	150340
9606	Homo sapiens	3416	0	live	IDE	INSULYSIN	insulin degrading enzyme	insulin-degrading enzyme|Abeta-degrading protease|insulin protease|insulinase	10q23.33	10	NC_000010.11	92451684	92574093	minus	32	146680
9606	Homo sapiens	406921	0	live	MIR132	MIRN132, miRNA132, mir-132	microRNA 132	hsa-mir-132	17p13.3	17	NC_000017.11	2049908	2050008	minus	1	610016
9606	Homo sapiens	7881	0	live	KCNAB1	AKR6A3, KCNA1B, KV-BETA-1, Kvb1.3, hKvBeta3, hKvb3	potassium voltage-gated channel subfamily A regulatory beta subunit 1	voltage-gated potassium channel subunit beta-1|K(+) channel subunit beta-1|K+ channel Beta1a chain|potassium channel beta 3 chain|potassium channel beta3 subunit|potassium channel shaker chain beta 1a|potassium channel, voltage gated subfamily A regulatory beta subunit 1|potassium voltage-gated channel subfamily A member regulatory beta subunit 1|potassium voltage-gated channel, shaker-related su…	3q25.31	3	NC_000003.12	156118211	156539138	plus	21	601141
9606	Homo sapiens	7498	0	live	XDH	XAN1, XO, XOR	xanthine dehydrogenase	xanthine dehydrogenase/oxidase|xanthine oxidoreductase	2p23.1	2	NC_000002.12	31334321	31414742	minus	37	607633
9606	Homo sapiens	7913	0	live	DEK	D6S231E	DEK proto-oncogene	protein DEK|DEK oncogene (DNA binding)	6p22.3	6	NC_000006.12	18223860	18264530	minus	13	125264
9606	Homo sapiens	1118	0	live	CHIT1	CHI3, CHIT, CHITD	chitinase 1	chitotriosidase-1|chitinase 1 (chitotriosidase)|plasma methylumbelliferyl tetra-N-acetylchitotetraoside hydrolase	1q32.1	1	NC_000001.11	203216079	203230099	minus	14	600031
9606	Homo sapiens	10280	0	live	SIGMAR1	ALS16, DSMA2, HMNR2, OPRS1, SIG-1R, SR-BP, SR-BP1, SRBP, hSigmaR1, sigma1R	sigma non-opioid intracellular receptor 1	sigma non-opioid intracellular receptor 1|SR31747 binding protein 1|aging-associated gene 8 protein|sigma 1-type opioid receptor	9p13.3	9	NC_000009.12	34634722	34637787	minus	4	601978
9606	Homo sapiens	1647	0	live	GADD45A	DDIT1, GADD45	growth arrest and DNA damage inducible alpha	growth arrest and DNA damage-inducible protein GADD45 alpha|DDIT-1|DNA damage-inducible transcript 1 protein|DNA damage-inducible transcript-1|growth arrest and DNA-damage-inducible 45 alpha	1p31.3	1	NC_000001.11	67685201	67688334	plus	4	126335
9606	Homo sapiens	833	0	live	CARS1	CARS, CYSRS, MCDDBH, MDBH, MGC:11246	cysteinyl-tRNA synthetase 1	cysteine--tRNA ligase, cytoplasmic|cysteine tRNA ligase 1, cytoplasmic|cysteine translase	11p15.4	11	NC_000011.10	3000929	3057423	minus	24	123859
9606	Homo sapiens	176	0	live	ACAN	AGC1, AGCAN, CSPG1, CSPGCP, MSK16, SEDK, SSOAOD	aggrecan	aggrecan core protein|cartilage-specific proteoglycan core protein|chondroitin sulfate proteoglycan core protein 1|large aggregating proteoglycan	15q26.1	15	NC_000015.10	88803436	88875353	plus	20	155760
9606	Homo sapiens	79987	0	live	SVEP1	C9orf13, CCP22, POLYDOM, SEL-OB, SELOB	sushi, von Willebrand factor type A, EGF and pentraxin domain containing 1	sushi, von Willebrand factor type A, EGF and pentraxin domain-containing protein 1|CCP module-containing protein 22|selectin-like osteoblast-derived protein|selectin-like protein|serologically defined breast cancer antigen NY-BR-38	9q31.3	9	NC_000009.12	110365248	110579741	minus	48	611691
9606	Homo sapiens	23532	0	live	PRAME	CT130, MAPE, OIP-4, OIP4	PRAME nuclear receptor transcriptional regulator	melanoma antigen preferentially expressed in tumors|Opa-interacting protein OIP4|cancer/testis antigen 130|opa-interacting protein 4|preferentially expressed antigen in melanoma|preferentially expressed antigen of melanoma	22q11.22	22	NC_000022.11	22547701	22559265	minus	8	606021
9606	Homo sapiens	64816	0	live	CYP3A43		cytochrome P450 family 3 subfamily A member 43	cytochrome P450 3A43|cytochrome P450, family 3, subfamily A, polypeptide 43|cytochrome P450, subfamily IIIA, polypeptide 43	7q22.1	7	NC_000007.14	99828013	99866093	plus	15	606534
9606	Homo sapiens	79727	0	live	LIN28A	CSDD1, LIN-28, LIN28, ZCCHC1, lin-28A	lin-28 homolog A	protein lin-28 homolog A|RNA-binding protein LIN-28|zinc finger CCHC domain-containing protein 1|zinc finger, CCHC domain containing 1	1p36.11	1	NC_000001.11	26410817	26429728	plus	4	611043
9606	Homo sapiens	3988	0	live	LIPA	CESD, LAL	lipase A, lysosomal acid type	lysosomal acid lipase/cholesteryl ester hydrolase|acid cholesteryl ester hydrolase|cholesterol ester hydrolase|cholesteryl esterase|lipase A, lysosomal acid, cholesterol esterase|lysosomal acid lipase|sterol esterase	10q23.31	10	NC_000010.11	89213572	89251775	minus	10	613497
9606	Homo sapiens	6510	0	live	SLC1A5	AAAT, ASCT2, ATBO, M7V1, M7VS1, R16, RDRC	solute carrier family 1 member 5	neutral amino acid transporter B(0)|ASC amino acid transporter-2|ATB(0)|Alanine/serine/cysteine transporter 2|RD114 virus receptor|RD114/simian type D retrovirus receptor|baboon M7 virus receptor|neutral amino acid transporter B|sodium-dependent neutral amino acid transporter type 2|solute carrier family 1 (neutral amino acid transporter), member 5	19q13.32	19	NC_000019.10	46774883	46788594	minus	10	109190
9606	Homo sapiens	1639	0	live	DCTN1	DAP-150, DP-150, HMND14, P135	dynactin subunit 1	dynactin subunit 1|150 kDa dynein-associated polypeptide|dynactin 1 (p150, glued homolog, Drosophila)	2p13.1	2	NC_000002.12	74361155	74391866	minus	32	601143
9606	Homo sapiens	4880	0	live	NPPC	CNP, CNP2	natriuretic peptide C	C-type natriuretic peptide|natriuretic peptide precursor type C	2q37.1	2	NC_000002.12	231921809	231926396	minus	3	600296
9606	Homo sapiens	3516	0	live	RBPJ	AOS3, CBF-1, CBF1, IGKJRB, IGKJRB1, KBF2, RBP-J, RBP-J kappa, RBP-JKK, RBPSUH, SUH, csl, RBPJ	recombination signal binding protein for immunoglobulin kappa J region	recombining binding protein suppressor of hairless|H-2K binding factor-2|immunoglobulin kappa J region recombination signal binding protein 1|renal carcinoma antigen NY-REN-30|suppressor of hairless homolog	4p15.2	4	NC_000004.12	26105449	26435131	plus	20	147183
9606	Homo sapiens	6277	0	live	S100A6	2A9, 5B10, CABP, CACY, PRA, S10A6	S100 calcium binding protein A6	protein S100-A6|MLN 4|calcyclin|growth factor-inducible protein 2A9|prolactin receptor-associated protein	1q21.3	1	NC_000001.11	153534599	153535991	minus	3	114110
9606	Homo sapiens	256764	0	live	WDR72	AI2A3	WD repeat domain 72	WD repeat-containing protein 72	15q21.3	15	NC_000015.10	53513741	53762878	minus	25	613214
9606	Homo sapiens	6385	0	live	SDC4	SYND4	syndecan 4	syndecan-4|amphiglycan|ryudocan amphiglycan|ryudocan core protein|syndecan 4 (amphiglycan, ryudocan)|syndecan proteoglycan 4	20q13.12	20	NC_000020.11	45325288	45348424	minus	5	600017
9606	Homo sapiens	2720	0	live	GLB1	EBP, ELNR1, MPS4B	galactosidase beta 1	beta-galactosidase|acid beta-galactosidase|elastin binding protein|elastin receptor 1, 67kDa|lactase	3p22.3	3	NC_000003.12	32961108	33097146	minus	19	611458
9606	Homo sapiens	7222	0	live	TRPC3	SCA41, TRP3	transient receptor potential cation channel subfamily C member 3	short transient receptor potential channel 3|hTrp-3|transient receptor protein 3	4q27	4	NC_000004.12	121874481	121952060	minus	13	602345
9606	Homo sapiens	202	0	live	CRYBG1	AIM1, ST4	crystallin beta-gamma domain containing 1	beta/gamma crystallin domain-containing protein 1|absent in melanoma 1 protein|beta-gamma crystallin domain containing 1|suppression of tumorigenicity 4 (malignant melanoma)	6q21	6	NC_000006.12	106360717	106572017	plus	23	601797
9606	Homo sapiens	151	0	live	ADRA2B	ADRA2L1, ADRA2RL1, ADRARL1, ALPHA2BAR, FAME2, alpha-2BAR	adrenoceptor alpha 2B	alpha-2B adrenergic receptor|ADRA2B adrenergic, alpha-2B-, receptor|G-protein coupled receptor|alpha-2 adrenergic receptor subtype C2|alpha-2-adrenergic receptor-like 1|alpha-2B adrenoreceptor	2q11.2	2	NC_000002.12	96112876	96116571	minus	1	104260
9606	Homo sapiens	5336	0	live	PLCG2	APLAID, FCAS3, PLC-IV, PLC-gamma-2	phospholipase C gamma 2	1-phosphatidylinositol 4,5-bisphosphate phosphodiesterase gamma-2|phosphoinositide phospholipase C-gamma-2|phospholipase C, gamma 2 (phosphatidylinositol-specific)|phospholipase C-IV	16q23.3	16	NC_000016.10	81779291	81962685	plus	33	600220
9606	Homo sapiens	945	0	live	CD33	SIGLEC-3, SIGLEC3, p67	CD33 molecule	myeloid cell surface antigen CD33|CD33 antigen (gp67)|CD33 molecule transcript|gp67|sialic acid-binding Ig-like lectin 3	19q13.41	19	NC_000019.10	51211076	51240016	plus	14	159590
9606	Homo sapiens	6188	0	live	RPS3	S3, uS3	ribosomal protein S3	small ribosomal subunit protein uS3|40S ribosomal protein S3|IMR-90 ribosomal protein S3	11q13.4	11	NC_000011.10	75399518	75422302	plus	8	600454
9606	Homo sapiens	407042	0	live	MIR34C	MIRN34C, miRNA34C, mir-34c	microRNA 34c	hsa-mir-34c	11q23.1	11	NC_000011.10	111513439	111513515	plus	1	611375
9606	Homo sapiens	1452	0	live	CSNK1A1	CK1, CK1a, CKIa, HEL-S-77p, HLCDGP1, PRO2975	casein kinase 1 alpha 1	casein kinase I isoform alpha|CKI-alpha|clock regulator kinase|down-regulated in lung cancer|epididymis secretory sperm binding protein Li 77p	5q32	5	NC_000005.10	149492982	149551439	minus	11	600505
9606	Homo sapiens	4685	0	live	NCAM2	NCAM21	neural cell adhesion molecule 2	neural cell adhesion molecule 2|N-CAM-2|NCAM-2	21q21.1	21	NC_000021.9	20998409	21543329	plus	26	602040
9606	Homo sapiens	51441	0	live	YTHDF2	CAHL, DF2, HGRG8, NY-REN-2	YTH N6-methyladenosine RNA binding protein F2	YTH domain-containing family protein 2|9430020E02Rik|CLL-associated antigen KW-14|YTH N(6)-methyladenosine RNA binding protein 2|YTH N6-methyladenosine RNA binding protein 2|YTH domain family, member 2|high-glucose-regulated protein 8|renal carcinoma antigen NY-REN-2	1p35.3	1	NC_000001.11	28736624	28769775	plus	6	610640
9606	Homo sapiens	1643	0	live	DDB2	DDBB, UV-DDB2, XPE	damage specific DNA binding protein 2	DNA damage-binding protein 2|DDB p48 subunit|UV-damaged DNA-binding protein 2|damage-specific DNA binding protein 2, 48kDa|xeroderma pigmentosum group E protein	11p11.2	11	NC_000011.10	47214454	47239217	plus	11	600811
9606	Homo sapiens	3908	0	live	LAMA2	LAMM, MDC1A	laminin subunit alpha 2	laminin subunit alpha-2|laminin M chain|laminin, alpha 2|laminin-12 subunit alpha|laminin-2 subunit alpha|laminin-4 subunit alpha|merosin heavy chain|mutant laminin subunit alpha 2	6q22.33	6	NC_000006.12	128883138	129516566	plus	65	156225
9606	Homo sapiens	7799	0	live	PRDM2	HUMHOXY1, KMT8, KMT8A, MTB-ZF, RIZ, RIZ1, RIZ2	PR/SET domain 2	PR domain zinc finger protein 2|GATA-3 binding protein G3B|MTE-binding protein|PR domain 2|PR domain containing 2, with ZNF domain|PR domain-containing protein 2|lysine N-methyltransferase 8|retinoblastoma protein-binding zinc finger protein|retinoblastoma protein-interacting zinc finger protein|zinc finger protein RIZ|zinc-finger DNA-binding protein	1p36.21	1	NC_000001.11	13700188	13825079	plus	17	601196
9606	Homo sapiens	57654	0	live	UVSSA	KIAA1530, UVSS3	UV stimulated scaffold protein A	UV-stimulated scaffold protein A	4p16.3	4	NC_000004.12	1342011	1395989	plus	26	614632
9606	Homo sapiens	406909	0	live	MIR124-3	MIRN124-3, MIRN124A3, mir-124-3	microRNA 124-3	hsa-mir-124-3|hsa-mir-124a-3|microRNA 124a-3	20q13.33	20	NC_000020.11	63178500	63178586	plus	1
9606	Homo sapiens	22998	0	live	LIMCH1	LIMCH1A, LMO7B	LIM and calponin homology domains 1	LIM and calponin homology domains-containing protein 1	4p13	4	NC_000004.12	41359607	41700044	plus	38	617750
9606	Homo sapiens	64866	0	live	CDCP1	CD318, SIMA135, TRASK	CUB domain containing protein 1	CUB domain-containing protein 1|membrane glycoprotein gp140|subtractive immunization M plus HEp3-associated 135 kDa protein|transmembrane and associated with src kinases	3p21.31	3	NC_000003.12	45082277	45146482	minus	11	611735
9606	Homo sapiens	4303	0	live	FOXO4	AFX, AFX1, MLLT7	forkhead box O4	forkhead box protein O4|fork head domain transcription factor AFX1|myeloid/lymphoid or mixed-lineage leukemia (trithorax homolog, Drosophila); translocated to, 7	Xq13.1	X	NC_000023.11	71095851	71103532	plus	3	300033
9606	Homo sapiens	407039	0	live	MIR33A	MIR33, MIRN33, MIRN33A, hsa-mir-33, hsa-mir-33a, miR-33, miRNA33A, mir-33a	microRNA 33a	microRNA 33	22q13.2	22	NC_000022.11	41900944	41901012	plus	1	612156
9606	Homo sapiens	3621	0	live	ING1	p24ING1c, p33, p33ING1, p33ING1b, p47, p47ING1a	inhibitor of growth family member 1	inhibitor of growth protein 1|growth inhibitor ING1|growth inhibitory protein ING1|tumor suppressor ING1	13q34	13	NC_000013.11	110712623	110723339	plus	5	601566
9606	Homo sapiens	407041	0	live	MIR34B	MIRN34B, miRNA34B, mir-34b	microRNA 34b	hsa-mir-34b	11q23.1	11	NC_000011.10	111512938	111513021	plus	1	611374
9606	Homo sapiens	9361	0	live	LONP1	CODASS, LON, LONP, LonHS, PIM1, PRSS15, hLON	lon peptidase 1, mitochondrial	lon protease homolog, mitochondrial|hLON ATP-dependent protease|mitochondrial ATP-dependent protease Lon|mitochondrial lon protease-like protein|serine protease 15	19p13.3	19	NC_000019.10	5691834	5720452	minus	22	605490
9606	Homo sapiens	5122	0	live	PCSK1	BMIQ12, NEC1, PC1, PC1/3, PC3, SPC3	proprotein convertase subtilisin/kexin type 1	neuroendocrine convertase 1|prohormone convertase 1|prohormone convertase 3|proprotein convertase 1/3	5q15	5	NC_000005.10	96390333	96433248	minus	15	162150
9606	Homo sapiens	2947	0	live	GSTM3	GST5, GSTB-3, GSTM3TV2, GTM3, hGSTM3-3, GSTM3	glutathione S-transferase mu 3	glutathione S-transferase Mu 3|GST class-mu 3|S-(hydroxyalkyl)glutathione lyase M3|brain GST|brain type mu-glutathione S-transferase|epididymis secretory sperm binding protein|glutathione S-alkyltransferase M3|glutathione S-aralkyltransferase M3|glutathione S-aryltransferase M3|glutathione S-transferase M3 (brain)|glutathione S-transferase mu 3 (brain)|glutathione S-transferase, Mu-3	1p13.3	1	NC_000001.11	109733937	109741038	minus	9	138390
9606	Homo sapiens	4319	0	live	MMP10	SL-2, STMY2	matrix metallopeptidase 10	stromelysin-2|MMP-10|matrix metalloprotease 10|matrix metalloproteinase 10 (stromelysin 2)|matrix metalloproteinase-10|transin 2	11q22.2	11	NC_000011.10	102770502	102780628	minus	10	185260
9606	Homo sapiens	3911	0	live	LAMA5	BBDS2, NPHS26	laminin subunit alpha 5	laminin subunit alpha-5|laminin alpha-5 chain|laminin alpha5-chain|laminin-10 subunit alpha|laminin-11 subunit alpha|laminin-15 subunit alpha	20q13.33	20	NC_000020.11	62309065	62367312	minus	81	601033
9606	Homo sapiens	10332	0	live	CLEC4M	CD209L, CD299, DC-SIGN2, DC-SIGNR, DCSIGNR, HP10347, L-SIGN, LSIGN	C-type lectin domain family 4 member M	C-type lectin domain family 4 member M|CD209 antigen-like protein 1|CD299 antigen|DC-SIGN-related protein|dendritic cell-specific ICAM-3-grabbing non-integrin 2|liver/lymph node-specific ICAM-3 grabbing non-integrin|mannose binding C-type lectin DC-SIGNR	19p13.2	19	NC_000019.10	7763243	7769605	plus	7	605872
9606	Homo sapiens	10552	0	live	ARPC1A	Arc40, HEL-68, HEL-S-307, SOP2Hs, SOP2L	actin related protein 2/3 complex subunit 1A	actin-related protein 2/3 complex subunit 1A|SOP2-like protein|actin binding protein (Schizosaccharomyces pombe sop2-like)|actin related protein 2/3 complex, subunit 1A, 41kDa|epididymis luminal protein 68|epididymis secretory protein Li 307|epididymis secretory sperm binding protein	7q22.1	7	NC_000007.14	99325898	99366262	plus	10	604220
9606	Homo sapiens	55153	0	live	SDAD1	Sda1	SDA1 domain containing 1	protein SDA1 homolog|SDA1 domain-containing protein 1|nucleolar protein 130	4q21.1	4	NC_000004.12	75949915	75990945	minus	22
9606	Homo sapiens	1822	0	live	ATN1	B37, CHEDDA, D12S755E, DRPLA, HRS, NOD	atrophin 1	atrophin-1|dentatorubral-pallidoluysian atrophy protein	12p13.31	12	NC_000012.12	6924459	6942321	plus	12	607462
9606	Homo sapiens	5187	0	live	PER1	PER, RIGUI, hPER	period circadian regulator 1	period circadian protein homolog 1|Period, drosophila, homolog of|circadian clock protein PERIOD 1|circadian pacemaker protein RIGUI|hPER1|period circadian clock 1|period homolog 1	17p13.1	17	NC_000017.11	8140472	8152404	minus	23	602260
9606	Homo sapiens	56652	0	live	TWNK	ATXN8, C10orf2, IOSCA, MTDPS7, PEO, PEO1, PEOA3, PRLTS5, SANDO, SCA8, TWINL	twinkle mtDNA helicase	twinkle mtDNA helicase|T7 gp4-like protein with intramitochondrial nucleoid localization|T7 helicase-related protein with intramitochondrial nucleoid localization|T7-like mitochondrial DNA helicase|ataxin 8|progressive external ophthalmoplegia 1 protein|twinkle protein, mitochondrial	10q24.31	10	NC_000010.11	100987543	100994403	plus	5	606075
9606	Homo sapiens	4670	0	live	HNRNPM	CEAR4, HNRPM, HNRPM4, HTGR1, NAGR1, hnRNP M, HNRNPM	heterogeneous nuclear ribonucleoprotein M	heterogeneous nuclear ribonucleoprotein M|CEA receptor|N-acetylglucosamine receptor 1|heterogenous nuclear ribonucleoprotein M4|hnRNA-binding protein M4	19p13.2	19	NC_000019.10	8444975	8489114	plus	17	160994
9606	Homo sapiens	84310	0	live	C7orf50	YCR016W	chromosome 7 open reading frame 50	uncharacterized protein C7orf50	7p22.3	7	NC_000007.14	977964	1138257	minus	18
9606	Homo sapiens	2786	0	live	GNG4	HG3C	G protein subunit gamma 4	guanine nucleotide-binding protein G(I)/G(S)/G(O) subunit gamma-4|guanine nucleotide binding protein (G protein), gamma 4|guanine nucleotide binding protein 4|heterotrimeric guanine nucleotide-binding protein 3C	1q42.3	1	NC_000001.11	235547685	235650608	minus	8	604388
9606	Homo sapiens	51547	0	live	SIRT7	SIR2L7	sirtuin 7	NAD-dependent protein deacetylase sirtuin-7|NAD-dependent deacetylase sirtuin-7|NAD-dependent protein deacylase sirtuin-7|SIR2-like protein 7|regulatory protein SIR2 homolog 7|silent mating type information regulation 2, S.cerevisiae, homolog 7|sir2-related protein type 7|sirtuin type 7	17q25.3	17	NC_000017.11	81911939	81918176	minus	12	606212
9606	Homo sapiens	29979	0	live	UBQLN1	DA41, DSK2, PLIC-1, UBQN, XDRP1	ubiquilin 1	ubiquilin-1|DSK2 homolog|hPLIC-1|protein linking IAP with cytoskeleton 1|testicular tissue protein Li 219	9q21.2-q21.3	9	NC_000009.12	83659968	83707958	minus	12	605046
9606	Homo sapiens	10269	0	live	ZMPSTE24	FACE-1, FACE1, HGPS, PRO1, RSDM1, STE24, Ste24p	zinc metallopeptidase STE24	CAAX prenyl protease 1 homolog|farnesylated proteins-converting enzyme 1|prenyl protein-specific endoprotease 1|zinc metallopeptidase STE24 homolog|zinc metalloproteinase Ste24 homolog	1p34.2	1	NC_000001.11	40258236	40294180	plus	12	606480
9606	Homo sapiens	10735	0	live	STAG2	HPE13, MKMS, NEDXCF, SA-2, SA2, SCC3B, bA517O1.1	STAG2 cohesin complex component	cohesin subunit SA-2|SA2 stromalin|SCC3 homolog 2|sister chromatid cohesion 3 homolog B|stromal antigen 2	Xq25	X	NC_000023.11	123960560	124102656	plus	40	300826
9606	Homo sapiens	64881	0	live	PCDH20	PCDH13	protocadherin 20	protocadherin-20|protocadherin 13	13q21.2	13	NC_000013.11	61409685	61415849	minus	2	614449
9606	Homo sapiens	1300	0	live	COL10A1		collagen type X alpha 1 chain	collagen alpha-1(X) chain|Schmid metaphyseal chondrodysplasia|collagen X, alpha-1 polypeptide|collagen, type X, alpha 1	6q22.1	6	NC_000006.12	116118909	116217144	minus	6	120110
9606	Homo sapiens	406993	0	live	MIR211	MIRN211, mir-211	microRNA 211	hsa-mir-211	15q13.3	15	NC_000015.10	31065032	31065141	minus	1	613753
9606	Homo sapiens	89122	0	live	TRIM4	RNF87	tripartite motif containing 4	E3 ubiquitin-protein ligase TRIM4|RING finger protein 87|RING-type E3 ubiquitin transferase TRIM4|tripartite motif protein 4	7q22.1	7	NC_000007.14	99890403	99919530	minus	7
9606	Homo sapiens	197259	0	live	MLKL	hMLKL	mixed lineage kinase domain like pseudokinase	mixed lineage kinase domain-like protein	16q23.1	16	NC_000016.10	74671855	74700862	minus	12	615153
9606	Homo sapiens	4489	0	live	MT1A	MT-1A, MT-IA, MT1, MT1S, MTC	metallothionein 1A	metallothionein-1A|metallothionein 1A (functional)|metallothionein 1S|metallothionein-IA	16q13	16	NC_000016.10	56638666	56640087	plus	3	156350
9606	Homo sapiens	10019	0	live	SH2B3	IDDM20, LNK	SH2B adaptor protein 3	SH2B adapter protein 3|lymphocyte-specific adapter protein Lnk|signal transduction protein Lnk	12q24.12	12	NC_000012.12	111404730	111451623	plus	13	605093
9606	Homo sapiens	9658	0	live	ZNF516	HsT287	zinc finger protein 516	zinc finger protein 516	18q23	18	NC_000018.10	76357682	76496419	minus	16	615114
9606	Homo sapiens	2617	0	live	GARS1	CMT2D, DSMAV, GARS, GlyRS, HMN5, HMN5A, HMND5, SMAD1, SMAJI	glycyl-tRNA synthetase 1	glycine--tRNA ligase|AP-4-A synthetase|Charcot-Marie-Tooth neuropathy 2D|Charcot-Marie-Tooth neuropathy, neuronal type, D|ap4A synthetase|diadenosine tetraphosphate synthetase	7p14.3	7	NC_000007.14	30594735	30634033	plus	17	600287
9606	Homo sapiens	5819	0	live	NECTIN2	CD112, HVEB, PRR2, PVRL2, PVRR2	nectin cell adhesion molecule 2	nectin-2|herpesvirus entry protein B|poliovirus receptor-like 2|poliovirus receptor-related 2 (herpesvirus entry mediator B)	19q13.32	19	NC_000019.10	44846297	44889223	plus	10	600798
9606	Homo sapiens	54664	0	live	TMEM106B	HLD16	transmembrane protein 106B	transmembrane protein 106B	7p21.3	7	NC_000007.14	12211294	12243367	plus	9	613413
9606	Homo sapiens	10220	0	live	GDF11	BMP-11, BMP11, VHO	growth differentiation factor 11	growth/differentiation factor 11|GDF-11|bone morphogenetic protein 11	12q13.2	12	NC_000012.12	55743122	55757264	plus	4	603936
9606	Homo sapiens	814	0	live	CAMK4	CaMK IV, CaMK-GR, CaMKIV, caMK	calcium/calmodulin dependent protein kinase IV	calcium/calmodulin-dependent protein kinase type IV|CAM kinase IV|CAM kinase- GR|brain Ca(2+)-calmodulin-dependent protein kinase type IV|brain Ca++-calmodulin-dependent protein kinase type IV|calcium/calmodulin-dependent protein kinase type IV catalytic chain	5q22.1	5	NC_000005.10	111223583	111494886	plus	14	114080
9606	Homo sapiens	114805	0	live	GALNT13	GalNAc-T13, LINC01850	polypeptide N-acetylgalactosaminyltransferase 13	polypeptide N-acetylgalactosaminyltransferase 13|GalNAc transferase 13|UDP-GalNAc:polypeptide N-acetylgalactosaminyltransferase 13|UDP-N-acetyl-alpha-D-galactosamine:polypeptide N-acetylgalactosaminyltransferase 13 (GalNAc-T13)|long intergenic non-protein coding RNA 1850|polypeptide GalNAc transferase 13|polypeptide N-acetylgalactosaminyltransferase 13 variant delta39bpEx9|polypeptide N-acetylgal…	2q23.3-q24.1	2	NC_000002.12	153068293	154456574	plus	30	608369
9606	Homo sapiens	2673	0	live	GFPT1	CMS12, CMSTA1, GFA, GFAT, GFAT 1, GFAT1, GFAT1m, GFPTL, MSLG, GFPT1	glutamine--fructose-6-phosphate transaminase 1	glutamine--fructose-6-phosphate aminotransferase [isomerizing] 1|D-fructose-6-phosphate amidotransferase 1|glucosamine--fructose-6-phosphate aminotransferase [isomerizing] 1|glutamine:fructose-6-phosphate amidotransferase 1|hexosephosphate aminotransferase 1	2p13.3	2	NC_000002.12	69319780	69387227	minus	21	138292
9606	Homo sapiens	406954	0	live	MIR181A2	MIRN181A, MIRN181A2, hsa-mir-181a-2, mir-181a-2	microRNA 181a-2	hsa-mir-181a	9q33.3	9	NC_000009.12	124692442	124692551	plus	1	612743
9606	Homo sapiens	283383	0	live	ADGRD1	GPR133, PGR25	adhesion G protein-coupled receptor D1	adhesion G-protein coupled receptor D1|G-protein coupled receptor 133|G-protein coupled receptor PGR25|probable G-protein coupled receptor 133	12q24.33	12	NC_000012.12	130953907	131141469	plus	30	613639
9606	Homo sapiens	11240	0	live	PADI2	PAD-H19, PAD2, PDI2	peptidyl arginine deiminase 2	protein-arginine deiminase type-2|peptidyl arginine deiminase, type II|protein-arginine deiminase type II	1p36.13	1	NC_000001.11	17066761	17119451	minus	17	607935
9606	Homo sapiens	4513	0	live	MT-CO2	COII, MTCO2, COX2	mitochondrially encoded cytochrome c oxidase II	cytochrome c oxidase subunit II		MT	NC_012920.1	7586	8269	plus	0
9606	Homo sapiens	8438	0	live	RAD54L	HR54, RAD54A, hHR54, hRAD54	RAD54 like	DNA repair and recombination protein RAD54-like|RAD54 homolog	1p34.1	1	NC_000001.11	46247688	46278473	plus	19	603615
9606	Homo sapiens	4669	0	live	NAGLU	CMT2V, MPS-IIIB, MPS3B, NAG, UFHSD	N-acetyl-alpha-glucosaminidase	alpha-N-acetylglucosaminidase|N-acetylglucosaminidase, alpha|testicular tissue protein Li 18	17q21.2	17	NC_000017.11	42536241	42544449	plus	7	609701
9606	Homo sapiens	27101	0	live	CACYBP	GIG5, PNAS-107, S100A6BP, SIP	calcyclin binding protein	calcyclin-binding protein|S100A6-binding protein|Siah-interacting protein (SIP)|growth-inhibiting gene 5 protein|hCacyBP	1q25.1	1	NC_000001.11	174999435	175012027	plus	7	606186
9606	Homo sapiens	1161	0	live	ERCC8	CKN1, CSA, UVSS2	ERCC excision repair 8, CSA ubiquitin ligase complex subunit	DNA excision repair protein ERCC-8|Cockayne syndrome WD-repeat protein CSA|cockayne syndrome WD repeat protein CSA|excision repair cross-complementation group 8|excision repair cross-complementing rodent repair deficiency, complementation group 8	5q12.1	5	NC_000005.10	60866454	60945070	minus	13	609412
9606	Homo sapiens	3764	0	live	KCNJ8	KIR6.1, uKATP-1	potassium inwardly rectifying channel subfamily J member 8	ATP-sensitive inward rectifier potassium channel 8|inward rectifier K(+) channel Kir6.1|inwardly rectifying potassium channel KIR6.1|potassium channel, inwardly rectifying subfamily J member 8|potassium voltage-gated channel subfamily J member 8	12p12.1	12	NC_000012.12	21764955	21774706	minus	3	600935
9606	Homo sapiens	10084	0	live	PQBP1	MRX2, MRX55, MRXS3, MRXS8, NPW38, RENS1, SHS	polyglutamine binding protein 1	polyglutamine-binding protein 1|38 kDa nuclear protein containing a WW domain|polyglutamine tract-binding protein 1	Xp11.23	X	NC_000023.11	48897930	48903143	plus	8	300463
9606	Homo sapiens	8471	0	live	IRS4	CHNG9, IRS-4, PY160	insulin receptor substrate 4	insulin receptor substrate 4|160 kDa phosphotyrosine protein|phosphoprotein of 160 kDa|pp160	Xq22.3	X	NC_000023.11	108719946	108736563	minus	3	300904
9606	Homo sapiens	5078	0	live	PAX4	KPD, MODY9	paired box 4	paired box protein Pax-4|paired box gene 4|paired domain gene 4	7q32.1	7	NC_000007.14	127610292	127618142	minus	12	167413
9606	Homo sapiens	1053	0	live	CEBPE	C/EBP-epsilon, CRP1, IMD108, SGD1, c/EBP epsilon	CCAAT enhancer binding protein epsilon	CCAAT/enhancer-binding protein epsilon|CCAAT/enhancer binding protein (C/EBP), epsilon	14q11.2	14	NC_000014.9	23117306	23119255	minus	2	600749
9606	Homo sapiens	124565	0	live	SLC38A10	PP1744, SNAT10	solute carrier family 38 member 10	putative sodium-coupled neutral amino acid transporter 10|Sodium-coupled neutral amino acid transporter 10	17q25.3	17	NC_000017.11	81244811	81295307	minus	18	616525
9606	Homo sapiens	2674	0	live	GFRA1	GDNFR, GDNFR-alpha-1, GDNFRA, GFR-ALPHA-1, GFRalpha-1, RET1L, RETL1, RHDA4, TRNR1	GDNF family receptor alpha 1	GDNF family receptor alpha-1|GDNF receptor alpha 1d|GDNF receptor alpha 1e|GPI-linked anchor protein|Glial cell line-derived neurotrophic factor receptor alpha|PI-linked cell-surface accessory protein|RET ligand 1|TGF-beta-related neurotrophic factor receptor 1	10q25.3	10	NC_000010.11	116056925	116274705	minus	16	601496
9606	Homo sapiens	55669	0	live	MFN1	hfzo1, hfzo2	mitofusin 1	mitofusin-1|fzo homolog|mitochondrial transmembrane GTPase FZO-2|mitochondrial transmembrane GTPase Fzo-1|putative transmembrane GTPase|transmembrane GTPase MFN1	3q26.33	3	NC_000003.12	179347709	179394936	plus	19	608506
9606	Homo sapiens	2954	0	live	GSTZ1	GSTZ1-1, MAAI, MAAID, MAI	glutathione S-transferase zeta 1	maleylacetoacetate isomerase|S-(hydroxyalkyl)glutathione lyase|glutathione S-alkyltransferase|glutathione S-aralkyltransferase|glutathione S-aryltransferase|glutathione transferase zeta 1|maleylacetone isomerase	14q24.3	14	NC_000014.9	77321036	77331597	plus	12	603758
9606	Homo sapiens	6448	0	live	SGSH	HSS, MPS3A, SFMD	N-sulfoglucosamine sulfohydrolase	N-sulphoglucosamine sulphohydrolase|heparan sulfate sulfatase|mucopolysaccharidosis type IIIA|sulfoglucosamine sulfamidase|sulphamidase	17q25.3	17	NC_000017.11	80200673	80220333	minus	14	605270
9606	Homo sapiens	23660	0	live	ZKSCAN5	ZFP-95, ZFP95, ZNF914, ZSCAN37	zinc finger with KRAB and SCAN domains 5	zinc finger protein with KRAB and SCAN domains 5|zinc finger protein 95 homolog|zinc finger protein homologous to Zfp95 in mouse	7q22.1	7	NC_000007.14	99504662	99534700	plus	8	611272
9606	Homo sapiens	9700	0	live	ESPL1	ESP1, SEPA	extra spindle pole bodies like 1, separase	separin|caspase-like protein ESPL1|extra spindle pole bodies 1, separase|extra spindle pole bodies homolog 1|extra spindle poles like 1|extra spindle poles-like 1 protein|separin, cysteine protease	12q13.13	12	NC_000012.12	53268299	53293638	plus	32	604143
9606	Homo sapiens	6785	0	live	ELOVL4	ADMD, CT118, ISQMR, SCA34, STGD2, STGD3	ELOVL fatty acid elongase 4	elongation of very long chain fatty acids protein 4|3-keto acyl-CoA synthase ELOVL4|ELOVL FA elongase 4|cancer/testis antigen 118|elongation of very long chain fatty acids (FEN1/Elo2, SUR4/Elo3, yeast)-like 4|very long chain 3-ketoacyl-CoA synthase 4|very long chain 3-oxoacyl-CoA synthase 4	6q14.1	6	NC_000006.12	79914814	79947553	minus	6	605512
9606	Homo sapiens	83851	0	live	SYT16	CHR14SYT, SYT14L, Strep14, syt14r	synaptotagmin 16	synaptotagmin-16|chr14 synaptotagmin|synaptotagmin 14-like protein|synaptotagmin XIV-related protein|synaptotagmin XVI	14q23.2	14	NC_000014.9	61812162	62112825	plus	17	610950
9606	Homo sapiens	23409	0	live	SIRT4	SIR2L4	sirtuin 4	NAD-dependent protein lipoamidase sirtuin-4, mitochondrial|NAD-dependent ADP-ribosyltransferase sirtuin-4|NAD-dependent protein biotinylase sirtuin-4|NAD-dependent protein deacetylase sirtuin-4|SIR2-like protein 4|regulatory protein SIR2 homolog 4|sir2-like 4|sirtuin type 4	12q24.23-q24.31	12	NC_000012.12	120291780	120313249	plus	5	604482
9606	Homo sapiens	541471	0	live	MIR4435-2HG	AGD2, LINC00978, MIR4435-1HG, MORRBID, lncRNA-AWPPH	MIR4435-2 host gene	MIR4435-1 host gene (non-protein coding)|adipogenesis down-regulated transcript 2|lncRNA associated with poor prognosis of HCC|long intergenic non-protein coding RNA 978|myeloid RNA regulator of Bim-induced death	2q13	2	NC_000002.12	111195866	111495161	minus	10	617144
9606	Homo sapiens	25842	0	live	ASF1A	CGI-98, CIA, HSPC146	anti-silencing function 1A histone chaperone	histone chaperone ASF1A|ASF1 anti-silencing function 1 homolog A|CCG1-interacting factor A|anti-silencing function protein 1 homolog A|hAsf1|hAsf1a|hCIA	6q22.31	6	NC_000006.12	118894152	118909171	plus	4	609189
9606	Homo sapiens	493856	0	live	CISD2	ERIS, Miner1, NAF-1, WFS2, ZCD2	CDGSH iron sulfur domain 2	CDGSH iron-sulfur domain-containing protein 2|endoplasmic reticulum intermembrane small protein|mitoNEET-related 1 protein|nutrient-deprivation autophagy factor-1|zinc finger, CDGSH-type domain 2	4q24	4	NC_000004.12	102868992	102892807	plus	3	611507
9606	Homo sapiens	154141	0	live	MBOAT1	LPEAT1, LPLAT, LPLAT 1, LPLAT14, LPSAT, OACT1, dJ434O11.1	membrane bound O-acyltransferase domain containing 1	lysophospholipid acyltransferase 1|1-acylglycerophosphocholine O-acyltransferase|1-acylglycerophosphoethanolamine O-acyltransferase|1-acylglycerophosphoserine O-acyltransferase|1-acylglycerophosphoserine O-acyltransferase MBOAT1|O-acyltransferase (membrane bound) domain containing 1|O-acyltransferase domain-containing protein 1|lyso-PS acyltransferase|lysophosphatidylethanolamine acyltransferase …	6p22.3	6	NC_000006.12	20099684	20212469	minus	15	611732
9606	Homo sapiens	25788	0	live	RAD54B	RDH54	RAD54 homolog B	DNA repair and recombination protein RAD54B	8q22.1	8	NC_000008.11	94371960	94475115	minus	17	604289
9606	Homo sapiens	2583	0	live	B4GALNT1	GALGT, GALNACT, GalNAc-T, SPG26	beta-1,4-N-acetyl-galactosaminyltransferase 1	beta-1,4 N-acetylgalactosaminyltransferase 1|GD2 synthase, GM2 synthase|GM2/GD2 synthase|UDP-Gal:betaGlcNAc beta-1,4-N-acetylgalactosaminyltransferase transferase 1|UDP-N-acetyl-alpha-D-galactosamine:(N-acetylneuraminyl)-galactosylglucosylceramide N-acetylgalactosaminyltransferase (GalNAc-T)|beta-1,4-N-acetyl-galactosaminyl transferase 1|beta1,4GalNAc-T	12q13.3	12	NC_000012.12	57623409	57633201	minus	13	601873
9606	Homo sapiens	3960	0	live	LGALS4	GAL4, L36LBP	galectin 4	galectin-4|L-36 lactose-binding protein|antigen NY-CO-27|gal-4|lactose-binding lectin 4|lectin, galactoside-binding, soluble, 4	19q13.2	19	NC_000019.10	38801674	38812945	minus	10	602518
9606	Homo sapiens	84735	0	live	CNDP1	CN1, CPGL2, HsT2308	carnosine dipeptidase 1	beta-Ala-His dipeptidase|CNDP dipeptidase 1|carnosinase 1|carnosine dipeptidase 1 (metallopeptidase M20 family)|glutamate carboxypeptidase-like protein 2|serum carnosinase	18q22.3	18	NC_000018.10	74534500	74587212	plus	12	609064
9606	Homo sapiens	5272	0	live	SERPINB9	CAP-3, CAP3, PI-9, PI9	serpin family B member 9	serpin B9|cytoplasmic antiproteinase 3|peptidase inhibitor 9|protease inhibitor 9 (ovalbumin type)|serine (or cysteine) proteinase inhibitor, clade B (ovalbumin), member 9|serpin peptidase inhibitor, clade B (ovalbumin), member 9|serpin peptidase inhibitor, clade B, member 9|testicular tissue protein Li 180	6p25.2	6	NC_000006.12	2887270	2903309	minus	9	601799
9606	Homo sapiens	2632	0	live	GBE1	APBD, GBE, GSD4	1,4-alpha-glucan branching enzyme 1	1,4-alpha-glucan-branching enzyme|amylo-(1,4 to 1,6) transglucosidase|amylo-(1,4 to 1,6) transglycosylase|brancher enzyme|glucan (1,4-alpha-), branching enzyme 1|glycogen branching enzyme	3p12.2	3	NC_000003.12	81489703	81761645	minus	17	607839
9606	Homo sapiens	64410	0	live	KLHL25	ENC-2, ENC2	kelch like family member 25	kelch-like protein 25|BTB/POZ KELCH domain protein|ectoderm-neural cortex protein 2|ectodermal-neural cortex 2|kelch-like 25	15q25.3	15	NC_000015.10	85759326	85794925	minus	5	619893
9606	Homo sapiens	25771	0	live	TBC1D22A	C22orf4, HSC79E021	TBC1 domain family member 22A	TBC1 domain family member 22A|putative GTPase activator	22q13.31	22	NC_000022.11	46762650	47175699	plus	25	616879
9606	Homo sapiens	23492	0	live	CBX7		chromobox 7	chromobox protein homolog 7	22q13.1	22	NC_000022.11	39130772	39152680	minus	6	608457
9606	Homo sapiens	27180	0	live	SIGLEC9	CD329, CDw329, FOAP-9, OBBP-LIKE, siglec-9	sialic acid binding Ig like lectin 9	sialic acid-binding Ig-like lectin 9|protein FOAP-9	19q13.41	19	NC_000019.10	51119778	51136263	plus	15	605640
9606	Homo sapiens	84515	0	live	MCM8	C20orf154, POF10, dJ967N21.5	minichromosome maintenance 8 homologous recombination repair factor	DNA helicase MCM8|DNA replication licensing factor MCM8|MCM8 minichromosome maintenance deficient 8|REC homolog|minichromosome maintenance complex component 8	20p12.3	20	NC_000020.11	5950652	5998977	plus	21	608187
9606	Homo sapiens	9140	0	live	ATG12	APG12, APG12L, FBR93, HAPG12	autophagy related 12	ubiquitin-like protein ATG12|APG12 autophagy 12-like|ATG12 autophagy related 12 homolog|Apg12 (autophagy, yeast) homolog	5q22.3	5	NC_000005.10	115828200	115841565	minus	6	609608
9606	Homo sapiens	80351	0	live	TNKS2	ARTD6, PARP-5b, PARP-5c, PARP5B, PARP5C, TANK2, TNKL, pART6	tankyrase 2	poly [ADP-ribose] polymerase tankyrase-2|ADP-ribosyltransferase diphtheria toxin-like 6|TNKS-2|TRF1-interacting ankyrin-related ADP-ribose polymerase 2|poly [ADP-ribose] polymerase 5B|protein poly-ADP-ribosyltransferase tankyrase-2|tankyrase II|tankyrase, TRF1-interacting ankyrin-related ADP-ribose polymerase 2|tankyrase-like protein|tankyrase-related protein	10q23.32	10	NC_000010.11	91798426	91865475	plus	29	607128
9606	Homo sapiens	94241	0	live	TP53INP1	SIP, TP53DINP1A, TP53INP1B, Teap, p53DINP1, TP53INP1	tumor protein p53 inducible nuclear protein 1	tumor protein p53-inducible nuclear protein 1|p53-dependent damage-inducible nuclear protein 1|p53-inducible p53DINP1|stress-induced protein	8q22.1	8	NC_000008.11	94925972	94949378	minus	6	606185
9606	Homo sapiens	693120	0	live	MIR33B	MIRN33B, hsa-mir-33b, mir-33b	microRNA 33b		17p11.2	17	NC_000017.11	17813836	17813931	minus	1	613486
9606	Homo sapiens	407020	0	live	MIR28	MIRN28, hsa-mir-28, miR-28	microRNA 28		3q28	3	NC_000003.12	188688781	188688866	plus	1	612154
9606	Homo sapiens	7174	0	live	TPP2	IMD78, TPP-2, TPP-II, TPPII	tripeptidyl peptidase 2	tripeptidyl-peptidase 2|tripeptidyl aminopeptidase|tripeptidyl-peptidase II	13q33.1	13	NC_000013.11	102596986	102679958	plus	31	190470
9606	Homo sapiens	574413	0	live	MIR409	MIRN409, hsa-mir-409, mir-409	microRNA 409		14q32.31	14	NC_000014.9	101065300	101065378	plus	1	614057
9606	Homo sapiens	7123	0	live	CLEC3B	MCDR4, TN, TNA	C-type lectin domain family 3 member B	tetranectin|plasminogen kringle 4-binding protein|tetranectin (plasminogen-binding protein)	3p21.31	3	NC_000003.12	45026303	45036071	plus	4	187520
9606	Homo sapiens	55051	0	live	NRDE2	C14orf102	NRDE-2, necessary for RNA interference, domain containing	nuclear exosome regulator NRDE2|UPF0614 protein C14orf102|protein NRDE2 homolog	14q32.11	14	NC_000014.9	90267860	90331941	minus	14	618631
9606	Homo sapiens	57223	0	live	PPP4R3B	FLFL2, PP4R3B, PSY2, SMEK2, smk1	protein phosphatase 4 regulatory subunit 3B	serine/threonine-protein phosphatase 4 regulatory subunit 3B|SMEK homolog 2, suppressor of mek1	2p16.1	2	NC_000002.12	55547292	55617622	minus	19	610352
9606	Homo sapiens	23284	0	live	ADGRL3	CIRL3, CL3, LEC3, LPHN3	adhesion G protein-coupled receptor L3	adhesion G protein-coupled receptor L3|calcium-independent alpha-latrotoxin receptor 3|latrophilin homolog 3 (cow)|latrophilin-3|lectomedin 3	4q13.1	4	NC_000004.12	61200326	62078335	plus	33	616417
9606	Homo sapiens	8192	0	live	CLPP	DFNB81, PRLTS3	caseinolytic mitochondrial matrix peptidase proteolytic subunit	ATP-dependent Clp protease proteolytic subunit, mitochondrial|ATP-dependent protease ClpAP, proteolytic subunit, human|ClpP caseinolytic peptidase ATP-dependent, proteolytic subunit|ClpP caseinolytic peptidase, ATP-dependent, proteolytic subunit homolog|ClpP caseinolytic protease, ATP-dependent, proteolytic subunit homolog|endopeptidase Clp|putative ATP-dependent Clp protease proteolytic subunit,…	19p13.3	19	NC_000019.10	6361531	6370242	plus	5	601119
9606	Homo sapiens	9215	0	live	LARGE1	LARGE, MDC1D, MDDGA6, MDDGB6	LARGE xylosyl- and glucuronyltransferase 1	xylosyl- and glucuronyltransferase LARGE1|acetylglucosaminyltransferase-like 1A|acetylglucosaminyltransferase-like protein|glycosyltransferase-like protein LARGE1	22q12.3	22	NC_000022.11	33066663	33922824	minus	29	603590
9606	Homo sapiens	441282	0	live	AKR1B15	AKR1B10L, AKR1B10L, AK1R1B7, AKR1R1B7	aldo-keto reductase family 1 member B15	aldo-keto reductase family 1 member B15|estradiol 17-beta-dehydrogenase AKR1B15|farnesol dehydrogenase|putative aldo-keto reductase family 1 member B15|testosterone 17beta-dehydrogenase	7q33	7	NC_000007.14	134549110	134579869	plus	12	616336
9606	Homo sapiens	55671	0	live	PPP4R3A	FLFL1, KIAA2010, MSTP033, PP4R3, PP4R3A, SMEK1, smk-1, smk1	protein phosphatase 4 regulatory subunit 3A	serine/threonine-protein phosphatase 4 regulatory subunit 3A|SMEK homolog 1, suppressor of mek1	14q32.12	14	NC_000014.9	91457508	91510554	minus	20	610351
9606	Homo sapiens	406886	0	live	MIRLET7D	LET7D, MIRNLET7D, hsa-let-7d, let-7d	microRNA let-7d		9q22.32	9	NC_000009.12	94178834	94178920	plus	1	612145
9606	Homo sapiens	113251	0	live	LARP4	PP13296	La ribonucleoprotein 4	la-related protein 4|La ribonucleoprotein domain family member 4|c-Mpl binding protein	12q13.12	12	NC_000012.12	50400885	50480004	plus	22	618657
9606	Homo sapiens	4519	0	live	MT-CYB	MTCYB, CYTB	mitochondrially encoded cytochrome b	cytochrome b		MT	NC_012920.1	14747	15887	plus	0
9606	Homo sapiens	54898	0	live	ELOVL2	SSC2	ELOVL fatty acid elongase 2	elongation of very long chain fatty acids protein 2|3-keto acyl-CoA synthase ELOVL2|ELOVL FA elongase 2|elongation of very long chain fatty acids (FEN1/Elo2, SUR4/Elo3, yeast)-like 2|very long chain 3-ketoacyl-CoA synthase 2|very long chain 3-oxoacyl-CoA synthase 2	6p24.2	6	NC_000006.12	10980759	11044305	minus	11	611814
9606	Homo sapiens	1305	0	live	COL13A1	CMS19, COLXIIIA1	collagen type XIII alpha 1 chain	collagen alpha-1(XIII) chain|collagen, type XIII, alpha 1	10q22.1	10	NC_000010.11	69801906	69959144	plus	43	120350
9606	Homo sapiens	253430	0	live	IPMK		inositol polyphosphate multikinase	inositol polyphosphate multikinase|inositol 1,3,4,6-tetrakisphosphate 5-kinase	10q21.1	10	NC_000010.11	58191517	58267894	minus	6	609851
9606	Homo sapiens	9060	0	live	PAPSS2	ATPSK2, BCYM4, SK2	3'-phosphoadenosine 5'-phosphosulfate synthase 2	bifunctional 3'-phosphoadenosine 5'-phosphosulfate synthase 2|3-prime-phosphoadenosine 5-prime-phosphosulfate synthase 2|ATP sulfurylase/APS kinase 2|ATP sulfurylase/adenosine 5'-phosphosulfate kinase|PAPS synthase 2|PAPS synthetase 2|SK 2|adenosine 5'-phosphosulfate kinase|adenylyl-sulfate kinase|bifunctional 3'-phosphoadenosine 5'-phosphosulfate synthethase 2|epididymis secretory sperm binding …	10q23.2-q23.31	10	NC_000010.11	87659878	87747705	plus	13	603005
9606	Homo sapiens	23040	0	live	MYT1L	MRD39, NZF1, ZC2H2C2, ZC2HC4B, myT1-L	myelin transcription factor 1 like	myelin transcription factor 1-like protein|neural zinc finger transcription factor 1	2p25.3	2	NC_000002.12	1789113	2331275	minus	34	613084
9606	Homo sapiens	5669	0	live	PSG1	B1G1, CD66f, DHFRP2, FL-NCA-1/2, PBG1, PS-beta-C/D, PS-beta-G-1, PSBG-1, PSBG1, PSG95, PSGGA, PSGIIA, SP1	pregnancy specific beta-1-glycoprotein 1	pregnancy-specific beta-1-glycoprotein 1|CD66 antigen-like family member F|fetal liver non-specific cross-reactive antigen 1/2|pregnancy-specific B-1 glycoprotein|pregnancy-specific beta-1 glycoprotein C/D	19q13.2	19	NC_000019.10	42866464	42879713	minus	7	176390
9606	Homo sapiens	6339	0	live	SCNN1D	ENaCd, ENaCdelta, SCNED, dNaCh	sodium channel epithelial 1 subunit delta	amiloride-sensitive sodium channel subunit delta|delta-ENaC|delta-NaCH|epithelial Na(+) channel subunit delta|nonvoltage-gated sodium channel 1 subunit delta|sodium channel epithelial 1 delta subunit|sodium channel, non-voltage-gated 1, delta subunit|sodium channel, nonvoltage-gated 1, delta|sodium channel, voltage-gated, type I, delta polypeptide	1p36.33	1	NC_000001.11	1280436	1292025	plus	18	601328
9606	Homo sapiens	51761	0	live	ATP8A2	ATP, ATPIB, CAMRQ4, IB, ML-1	ATPase phospholipid transporting 8A2	phospholipid-transporting ATPase IB|ATPase, aminophospholipid transporter, class I, type 8A, member 2|ATPase, aminophospholipid transporter-like, class I, type 8A, member 2|P4-ATPase flippase complex alpha subunit ATP8A2|probable phospholipid-transporting ATPase IB	13q12.13	13	NC_000013.11	25371974	26025851	plus	47	605870
9606	Homo sapiens	23463	0	live	ICMT	HSTE14, MST098, MSTP098, PCCMT, PCMT, PPMT	isoprenylcysteine carboxyl methyltransferase	protein-S-isoprenylcysteine O-methyltransferase|prenylated protein carboxyl methyltransferase|prenylcysteine carboxyl methyltransferase	1p36.31	1	NC_000001.11	6221193	6235964	minus	6	605851
9606	Homo sapiens	387103	0	live	CENPW	C6orf173, CENP-W, CUG2	centromere protein W	centromere protein W|cancer-up-regulated gene 2 protein|cancer-upregulated gene 2	6q22.32	6	NC_000006.12	126340115	126483320	plus	5	611264
9606	Homo sapiens	10174	0	live	SORBS3	SCAM-1, SCAM1, SH3D4	sorbin and SH3 domain containing 3	vinexin|sorbin and SH3 domain-containing protein 3|vinexin beta (SH3-containing adaptor molecule-1)	8p21.3	8	NC_000008.11	22544973	22575788	plus	27	610795
9606	Homo sapiens	80034	0	live	CSRNP3	FAM130A2, MBU1, PPP1R73, TAIP-2, TAIP2	cysteine and serine rich nuclear protein 3	cysteine/serine-rich nuclear protein 3|TGF-beta induced apoptosis protein 2|family with sequence similarity 130, member A2|protein phosphatase 1, regulatory subunit 73	2q24.3	2	NC_000002.12	165469698	165689407	plus	11	620405
9606	Homo sapiens	10229	0	live	COQ7	CAT5, CLK-1, CLK1, COQ10D8, HMNR9	coenzyme Q7, hydroxylase	5-demethoxyubiquinone hydroxylase, mitochondrial|COQ7 coenzyme Q, 7 homolog ubiquinone|DMQ hydroxylase|coenzyme Q biosynthesis protein 7 homolog|coenzyme Q7 homolog, ubiquinone|placental protein KG-20|timing protein clk-1 homolog|ubiquinone biosynthesis monooxygenase COQ7|ubiquinone biosynthesis protein COQ7 homolog	16p12.3	16	NC_000016.10	19067614	19083097	plus	11	601683
9606	Homo sapiens	160777	0	live	CCDC60		coiled-coil domain containing 60	coiled-coil domain-containing protein 60	12q24.23	12	NC_000012.12	119334729	119541040	plus	17
9606	Homo sapiens	9695	0	live	EDEM1	EDEM	ER degradation enhancing alpha-mannosidase like protein 1	ER degradation-enhancing alpha-mannosidase-like protein 1|ER degradation enhancer, mannosidase alpha-like 1|ER degradation-enhancing alpha-mannosidase-like 1	3p26.1	3	NC_000003.12	5187707	5219958	plus	14	607673
9606	Homo sapiens	1562	0	live	CYP2C18	CPCI, CYP2C, CYP2C17, P450-6B/29C, P450IIC17	cytochrome P450 family 2 subfamily C member 18	cytochrome P450 2C18|(S)-mephenytoin hydroxylase associated cytochrome P450|CYPIIC18|cytochrome P450, family 2, subfamily C, polypeptide 18|cytochrome P450, subfamily IIC (mephenytoin 4-hydroxylase), polypeptide 17|cytochrome P450, subfamily IIC (mephenytoin 4-hydroxylase), polypeptide 18|cytochrome P450-6B/29C|flavoprotein-linked monooxygenase|microsomal monooxygenase|unspecific monooxygenase	10q23.33	10	NC_000010.11	94683729	94736190	plus	9	601131
9606	Homo sapiens	27244	0	live	SESN1	PA26, SEST1	sestrin 1	sestrin-1|p53 activated gene 26|p53 regulated PA26 nuclear protein	6q21	6	NC_000006.12	108984309	109094846	minus	12	606103
9606	Homo sapiens	4550	0	live	MT-RNR2	MTRNR2, RNR2	mitochondrially encoded 16S RNA			MT	NC_012920.1	1671	3229	plus	0
9606	Homo sapiens	23012	0	live	STK38L	NDR2	serine/threonine kinase 38 like	serine/threonine-protein kinase 38-like|NDR2 protein kinase|nuclear Dbf2-related 2|nuclear Dbf2-related kinase 2	12p11.23	12	NC_000012.12	27244286	27325959	plus	14	615836
9606	Homo sapiens	105	0	live	ADARB2	ADAR3, RED2	adenosine deaminase RNA specific B2 (inactive)	double-stranded RNA-specific editase B2|RED2 homolog|RNA-dependent adenosine deaminase 3|RNA-editing deaminase 2|RNA-editing enzyme 2|adenosine deaminase, RNA-specific, B2 (RED1 homolog rat)|adenosine deaminase, RNA-specific, B2 (RED2 homolog rat)|adenosine deaminase, RNA-specific, B2 (non-functional)|dsRNA adenosine deaminase B2|homolog of rat BLUE	10p15.3	10	NC_000010.11	1177313	1737525	minus	10	602065
9606	Homo sapiens	29842	0	live	TFCP2L1	CRTR1, LBP-9, LBP9	transcription factor CP2 like 1	transcription factor CP2-like protein 1|CP2-related transcriptional repressor 1|CRTR-1|transcription factor LBP-9	2q14.2	2	NC_000002.12	121216587	121285202	minus	19	609785
9606	Homo sapiens	149954	0	live	BPIFB4	C20orf186, LPLUNC4, RY2G5, dJ726C3.5	BPI fold containing family B member 4	BPI fold-containing family B member 4|ligand-binding protein RY2G5|likely ortholog of rat probable ligand-binding protein RY2G5|long palate, lung and nasal epithelium carcinoma associated 4|long palate, lung and nasal epithelium carcinoma-associated protein 4	20q11.21	20	NC_000020.11	33079643	33111751	plus	18	615718
9606	Homo sapiens	23670	0	live	CEMIP2	TMEM2	cell migration inducing hyaluronidase 2	inactive cell surface hyaluronidase CEMIP2|cell surface hyaluronidase|transmembrane protein 2	9q21.13	9	NC_000009.12	71683366	71769466	minus	25	605835
9606	Homo sapiens	55062	0	live	WIPI1	ATG18, ATG18A, WIPI49	WD repeat domain, phosphoinositide interacting 1	WD repeat domain phosphoinositide-interacting protein 1|WIPI-1 alpha|atg18 protein homolog	17q24.2	17	NC_000017.11	68421281	68457496	minus	14	609224
9606	Homo sapiens	100379571	0	live	BACE1-AS	BACE1-AS1, BACE1AS, NCRNA00177	BACE1 antisense RNA	BACE1 antisense RNA (non-protein coding)	11q23.3	11	NC_000011.10	117291346	117292170	plus	1	614263
9606	Homo sapiens	283871	0	live	PGP	AUM, G3PPase, PGP	phosphoglycolate phosphatase	glycerol-3-phosphate phosphatase|aspartate-based ubiquitous Mg(2+)-dependent phosphatase	16p13.3	16	NC_000016.10	2211593	2214840	minus	2	172280
9606	Homo sapiens	100132074	0	live	FOXO6		forkhead box O6	forkhead box protein O6	1p34.2	1	NC_000001.11	41361434	41383590	plus	2	611457
9606	Homo sapiens	8659	0	live	ALDH4A1	ALDH4, P5CD, P5CDh	aldehyde dehydrogenase 4 family member A1	delta-1-pyrroline-5-carboxylate dehydrogenase, mitochondrial|L-glutamate gamma-semialdehyde dehydrogenase|P5C dehydrogenase|aldehyde dehydrogenase family 4 member A1|epididymis secretory sperm binding protein|mitochondrial delta-1-pyrroline 5-carboxylate dehydrogenase	1p36.13	1	NC_000001.11	18871430	18902555	minus	16	606811
9606	Homo sapiens	56941	0	live	HMCES	C3orf37, DC12, SRAPD1	5-hydroxymethylcytosine binding, ES cell specific	abasic site processing protein HMCES|5-hydroxymethylcytosine (hmC) binding, ES cell-specific|ES cell-specific 5hmC-binding protein|SOS response associated peptidase domain containing 1|SRAP domain-containing protein 1|UPF0361 protein C3orf37|embryonic stem cell-specific 5-hydroxymethylcytosine-binding protein|peptidase HMCES|putative endonuclease HMCES|putative peptidase SRAPD1	3q21.3	3	NC_000003.12	129278832	129306186	plus	8	618288
9606	Homo sapiens	92906	0	live	HNRNPLL	HNRPLL, SRRF	heterogeneous nuclear ribonucleoprotein L like	heterogeneous nuclear ribonucleoprotein L-like|stromal RNA regulating factor	2p22.1	2	NC_000002.12	38561969	38602928	minus	17	611208
9606	Homo sapiens	4726	0	live	NDUFS6	CI-13kA, CI-13kD-A, CI13KDA, MC1DN9	NADH:ubiquinone oxidoreductase subunit S6	NADH dehydrogenase [ubiquinone] iron-sulfur protein 6, mitochondrial|NADH dehydrogenase (ubiquinone) Fe-S protein 6, 13kDa (NADH-coenzyme Q reductase)|NADH-ubiquinone oxidoreductase 13 kDa-A subunit|NADH:ubiquinone oxidoreductase NDUFS6 subunit|complex I 13kDa subunit A|complex I, mitochondrial respiratory chain, 13-kD subunit	5p15.33	5	NC_000005.10	1801407	1816048	plus	4	603848
9606	Homo sapiens	107832851	0	live	LOC107832851		SIRT1 promoter region	ATAC-STARR-seq lymphoblastoid active region 3458|ATAC-STARR-seq lymphoblastoid active region 3459|ATAC-STARR-seq lymphoblastoid silent region 2414|ReSE screen-validated silencer GRCh37_chr10:69644290-69644474		10	NC_000010.11	67881967	67885031	plus	0
9606	Homo sapiens	79672	0	live	FN3KRP	FN3KL	fructosamine 3 kinase related protein	ketosamine-3-kinase|FN3K-related protein|protein-psicosamine 3-kinase FN3KRP|testis secretory sperm-binding protein Li 211a	17q25.3	17	NC_000017.11	82716706	82728013	plus	7	611683
9606	Homo sapiens	84446	0	live	BRSK1	SAD-B, hSAD1	BR serine/threonine kinase 1	serine/threonine-protein kinase BRSK1|BR serine/threonine-protein kinase 1|SAD1 homolog|SAD1 kinase|brain-selective kinase 1|brain-specific serine/threonine-protein kinase 1|protein kinase SAD1A|serine/threonine-protein kinase SAD-B|synapses of Amphids Defective homolog 1	19q13.42	19	NC_000019.10	55283997	55312562	plus	19	609235
9606	Homo sapiens	285800	0	live	PRR18		proline rich 18	proline-rich protein 18|proline rich region 18	6q27	6	NC_000006.12	166305300	166308392	minus	1
9606	Homo sapiens	101927697	0	live	LINC02227		long intergenic non-protein coding RNA 2227		5q33.3	5	NC_000005.10	158320683	158409773	minus	7
9606	Homo sapiens	100847084	0	live	MIR548AP		microRNA 548ap	hsa-mir-548ap	15q25.3	15	NC_000015.10	85825635	85825730	plus	1
9606	Homo sapiens	100631378	0	live	WDR87BP		WD repeat domain 87B, pseudogene		19q13.13	19	NC_000019.10	37823722	37855196	minus	6
9606	Homo sapiens	100506929	0	live	LOC100506929		uncharacterized LOC100506929		1q43	1	NC_000001.11	240739147	240743650	minus	3
9606	Homo sapiens	8227	0	live	AKAP17A	721P, AKAP-17A, CCDC133, CXYorf3, DXYS155E, PRKA17A, SFRS17A, XE7, XE7Y	A-kinase anchoring protein 17A	A-kinase anchor protein 17A|A kinase (PRKA) anchor protein 17A|B-lymphocyte surface antigen|protein kinase A-anchoring protein 17A|pseudoautosomal gene XE7|splicing factor, arginine/serine-rich 17A	X;Y	X	NC_000023.11	1591604	1602520	plus	6	312095
9606	Homo sapiens	8227	0	live	AKAP17A	721P, AKAP-17A, CCDC133, CXYorf3, DXYS155E, PRKA17A, SFRS17A, XE7, XE7Y	A-kinase anchoring protein 17A	A-kinase anchor protein 17A|A kinase (PRKA) anchor protein 17A|B-lymphocyte surface antigen|protein kinase A-anchoring protein 17A|pseudoautosomal gene XE7|splicing factor, arginine/serine-rich 17A	X;Y	Y	NC_000024.10	1591604	1602520	plus	6	312095
9606	Homo sapiens	83475	0	live	DOHH	HLRC1, NEDMVIC, hDOHH	deoxyhypusine hydroxylase	deoxyhypusine hydroxylase|HEAT-like (PBS lyase) repeat containing 1|HEAT-like repeat-containing protein 1|deoxyhypusine dioxygenase|deoxyhypusine hydroxylase/monooxygenase|deoxyhypusine monooxygenase	19p13.3	19	NC_000019.10	3490824	3500674	minus	6	611262
9606	Homo sapiens	29841	0	live	GRHL1	LBP32, MGR, NH32, TFCP2L2	grainyhead like transcription factor 1	grainyhead-like protein 1 homolog|LBP protein 32|grainyhead-like 1|mammalian grainyhead|transcription factor CP2-like 2|transcription factor LBP-32	2p25.1	2	NC_000002.12	9951693	10002277	plus	19	609786
9606	Homo sapiens	122618	0	live	PLD4	C14orf175	phospholipase D family member 4	5'-3' exonuclease PLD4|PLD 4|choline phosphatase 4|phosphatidylcholine-hydrolyzing phospholipase D4|phospholipase D4	14q32.33	14	NC_000014.9	104924879	104937785	plus	12	618488
9606	Homo sapiens	9489	0	live	PGS1		phosphatidylglycerophosphate synthase 1	CDP-diacylglycerol--glycerol-3-phosphate 3-phosphatidyltransferase, mitochondrial|PGP synthase 1	17q25.3	17	NC_000017.11	78378649	78424659	plus	11	614942
9606	Homo sapiens	147111	0	live	NOTUM	hNOTUM	notum, palmitoleoyl-protein carboxylesterase	palmitoleoyl-protein carboxylesterase NOTUM|[Wnt protein] O-palmitoleoyl-L-serine hydrolase|notum pectinacetylesterase homolog|protein notum homolog	17q25.3	17	NC_000017.11	81952507	81961187	minus	11	609847
9606	Homo sapiens	258010	0	live	SVIP		small VCP interacting protein	small VCP/p97-interacting protein	11p14.3	11	NC_000011.10	22818927	22829801	minus	5
9606	Homo sapiens	85445	0	live	CNTNAP4	CASPR4	contactin associated protein family member 4	contactin-associated protein-like 4|cell recognition molecule Caspr4|contactin associated protein like 4	16q23.1	16	NC_000016.10	76277401	76560757	plus	29	610518
9606	Homo sapiens	51411	0	live	BIN2	BRAP-1	bridging integrator 2	bridging integrator 2|breast cancer associated protein BRAP1|breast cancer-associated protein 1	12q13.13	12	NC_000012.12	51281038	51324668	minus	16	605936
9606	Homo sapiens	117283	0	live	IP6K3	IHPK3, INSP6K3	inositol hexakisphosphate kinase 3	inositol hexakisphosphate kinase 3|ATP:1D-myo-inositol-hexakisphosphate phosphotransferase|InsP6 kinase 3|inositol hexaphosphate kinase 3	6p21.31	6	NC_000006.12	33721662	33762145	minus	12	606993
9606	Homo sapiens	574490	0	live	MIR516B1	MIRN516-4, MIRN516B-1, MIRN516B1, mir-516b-1	microRNA 516b-1	hsa-mir-516-4|hsa-mir-516b-1|microRNA 516-4	19q13.42	19	NC_000019.10	53736845	53736934	plus	1
9606	Homo sapiens	93035	0	live	PKHD1L1	PKHDL1	PKHD1 like 1	fibrocystin-L|PKHD1-like protein 1|polycystic kidney and hepatic disease 1 (autosomal recessive)-like 1|polycystic kidney and hepatic disease 1-like protein 1|polycystic kidney and hepatic disease-like 1	8q23.1-q23.2	8	NC_000008.11	109362461	109537207	plus	79	607843
9606	Homo sapiens	163782	0	live	KANK4	ANKRD38, dJ1078M7.1	KN motif and ankyrin repeat domains 4	KN motif and ankyrin repeat domain-containing protein 4|ankyrin repeat domain 38|ankyrin repeat domain-containing protein 38|kidney ankyrin repeat-containing protein 4	1p31.3	1	NC_000001.11	62236165	62319434	minus	14	614612
9606	Homo sapiens	139420	0	live	PPP4R3C	FLFL3PP, SMEK3P, smk1, PPP4R3C	protein phosphatase 4 regulatory subunit 3C	protein PPP4R3C|Putative SMEK homolog 3|SMEK homolog 3, suppressor of mek1 pseudogene|Serine/threonine-protein phosphatase 4 regulatory subunit 3C pseudogene|protein phosphatase 4 regulatory subunit 3C, pseudogene	Xp21.3	X	NC_000023.11	27460207	27463341	minus	1
9606	Homo sapiens	574485	0	live	MIR516B2	MIRN516-3, MIRN516B-2, MIRN516B2, mir-516b-2	microRNA 516b-2	hsa-mir-516-3|hsa-mir-516b-2|microRNA 516-3	19q13.42	19	NC_000019.10	53725442	53725526	plus	1
9606	Homo sapiens	100500847	0	live	MIR3615	mir-3615	microRNA 3615	hsa-mir-3615	17q25.1	17	NC_000017.11	74748613	74748699	plus	1
9606	Homo sapiens	100500832	0	live	MIR3658		microRNA 3658	hsa-mir-3658	1q24.1	1	NC_000001.11	165907921	165907976	plus	1
9606	Homo sapiens	192343	0	live	NEWENTRY		Record to support submission of GeneRIFs for a gene not in Gene (human).
9606	Homo sapiens	105378097	0	live	LOC105378097		uncharacterized LOC105378097		6q26	6	NC_000006.12	162234780	162239913	plus	2

## Sheet: Supplementary Table 4b
Supplementary Table 4b. List of genes suggested as biomarkers of Alzheimer’s disease in cerebrospinal fluid by Pedredo-Prieto et al. used for functional enrichment analysis from proteomics and transcriptomics data.
Org_name	Gene
Homo sapiens	ALDOA
Homo sapiens	ALDOC
Homo sapiens	ENOA
Homo sapiens	G6PI
Homo sapiens	LDHA
Homo sapiens	LDHB
Homo sapiens	MDHC
Homo sapiens	PGAM1
Homo sapiens	KPYM
Homo sapiens	TPIS
Homo sapiens	RXR
Homo sapiens	FETUA
Homo sapiens	ALBU
Homo sapiens	AMBP
Homo sapiens	APOA1
Homo sapiens	APOC2
Homo sapiens	APOL1
Homo sapiens	C1QB
Homo sapiens	CLUS
Homo sapiens	CERU
Homo sapiens	KNG1
Homo sapiens	LDLR
Homo sapiens	RET4
Homo sapiens	SODM
Homo sapiens	TR11B
Homo sapiens	ACES
Homo sapiens	APLP1
Homo sapiens	APLP2
Homo sapiens	A4
Homo sapiens	KCC2G
Homo sapiens	CSTN3
Homo sapiens	CELL
Homo sapiens	C1QT1
Homo sapiens	C1QT5
Homo sapiens	CD99
Homo sapiens	1433B
Homo sapiens	1433E
Homo sapiens	1433G
Homo sapiens	1433Z
Homo sapiens	CYTOKINE
Homo sapiens	CCKN
Homo sapiens	CMGA
Homo sapiens	SCG1
Homo sapiens	CXL16
Homo sapiens	MIF
Homo sapiens	SCG2
Homo sapiens	SCG3
Homo sapiens	OSTP
Homo sapiens	SMS
Homo sapiens	VGF
Homo sapiens	VIP
Homo sapiens	K22E
Homo sapiens	K1C9
Homo sapiens	MAP1B
Homo sapiens	MTAP2
Homo sapiens	TAU
Homo sapiens	STMN1
Homo sapiens	REDOX
Homo sapiens	AATM
Homo sapiens	GSHR
Homo sapiens	GSTO1
Homo sapiens	PARK7
Homo sapiens	PPIA
Homo sapiens	PPIB
Homo sapiens	SODE
Homo sapiens	TRXR2
Homo sapiens	SIGNAL
Homo sapiens	IGF1R
Homo sapiens	IBP6
Homo sapiens	ZPI
Homo sapiens	THOP1
Homo sapiens	UCHL1
Homo sapiens	WFDC1
Homo sapiens	OTHER
Homo sapiens	ARP21
Homo sapiens	VAS1
Homo sapiens	B3GN8
Homo sapiens	CH3L1
Homo sapiens	CHIT1
Homo sapiens	TETN
Homo sapiens	DDAH1
Homo sapiens	FABPH
Homo sapiens	FKB1A
Homo sapiens	GUAD
Homo sapiens	HBG2
Homo sapiens	HPRT
Homo sapiens	OLR1
Homo sapiens	AMD
Homo sapiens	PBIP1
Homo sapiens	SLIT2
Homo sapiens	SYWC
Homo sapiens	TREM2
Homo sapiens	MT3
Homo sapiens	UCHL1
Homo sapiens	CXL16
Homo sapiens	PACN1
Homo sapiens	PTPRZ
Homo sapiens	ITAM
Homo sapiens	MARCS
