# Supplementary material for: Investigating the neuronal role of the proteasomal ATPase subunit gene PSMC5 in neurodevelopmental proteasomopathies
Source: Nat Commun. 2025 Nov 26;16:10545. doi: 10.1038/s41467-025-65556-8 (PMC12658096; doi:10.1038/s41467-025-65556-8)
Supplement: Supplementary file 7 — Supplementary Table 5 [file 41467_2025_65556_MOESM7_ESM.xlsx]

## Sheet: S5a Reagents-software-equipment
Supplementary Table 5a. Reagents, software, and equipment used in this study.
Methods subsection	Product Name	Catalog Number	Manufacturer's factsheet (for antibodies)	Conditions/concentrations in the experiment or specifications	Company	Application
Three-dimensional (3D) structural analysis of PSMC5 variants	UCSF ChimeraX	Free of charge for academic, government, nonprofit, and personal use https://www.rbvi.ucsf.edu/chimerax/		-	University of California San Francisco (UCSF)	Molecular visualization of proteins
PSMC5 knockdown in rat hippocampal neurons>Primary neuron culture	Poly-L-lysine (PLL)	#P4707		-	Sigma-Aldrich	Primary rat hippocampal cell cultures
PSMC5 knockdown in rat hippocampal neurons>Primary neuron culture	Neurobasal medium	#21103049		-	Thermo Fisher Scientific	Primary rat hippocampal cell cultures
PSMC5 knockdown in rat hippocampal neurons>Primary neuron culture	B27	#17504044		2%, supplement to Neurobasal medium	Gibco	Primary rat hippocampal cell cultures
PSMC5 knockdown in rat hippocampal neurons>Primary neuron culture	GlutaMAX	#35050079		1%, supplement to Neurobasal medium	Gibco	Primary rat hippocampal cell cultures
PSMC5 knockdown in rat hippocampal neurons>Primary neuron culture	Penicillin	#15070063		100 μg/mL, supplement to Neurobasal medium	Thermo Fisher Scientific	Primary rat hippocampal cell cultures
PSMC5 knockdown in rat hippocampal neurons>Primary neuron culture	Streptomycin	#11860038		100 μg/mL, supplement to Neurobasal medium	Thermo Fisher Scientific	Primary rat hippocampal cell cultures
PSMC5 knockdown in rat hippocampal neurons>Lentiviral KD	Psmc5 - Rat shRNA lentiviral particles	#TL711271V		-	Origene	Primary rat hippocampal cell cultures>Psmc5 knockdown
PSMC5 knockdown in rat hippocampal neurons>Immunocytochemistry	Phosphate buffered saline, PBS (1x)	#P4474-1L		1X	Gibco	Primary rat hippocampal cell cultures>Immunocytochemistry>washing of rat neurons
PSMC5 knockdown in rat hippocampal neurons>Immunocytochemistry	Paraformaldéhyde (PFA)	#J61899.AK		4% in PBS, 15 min at room temperature	Thermo Fisher Scientific	Primary rat hippocampal cell cultures>Immunocytochemistry>fixation of rat neurons
PSMC5 knockdown in rat hippocampal neurons>Immunocytochemistry	Triton X-100	#X100-1L		0.2% for 5 min	Sigma Aldrich	Primary rat hippocampal cell cultures>Immunocytochemistry> permeabilization of rat neurons
PSMC5 knockdown in rat hippocampal neurons>Immunocytochemistry	Fetal Bovine Serum (FBS)	#A5670701		10% in blocking solution, added to 1x PBS	Thermo Fisher Scientific	Primary rat hippocampal cell cultures>Immunocytochemistry>blocking solution
PSMC5 knockdown in rat hippocampal neurons>Immunocytochemistry	MAP2 primary antibody	#188006	https://www.sysy.com/product/188006	1:1000	Synaptic Systems	Primary rat hippocampal cell cultures>Immunocytochemistry>immunostaining
PSMC5 knockdown in rat hippocampal neurons>Immunocytochemistry	vGlut primary antibody	#135304	https://www.sysy.com/product/135304	1:1000	Synaptic Systems	Primary rat hippocampal cell cultures>Immunocytochemistry>immunostaining
PSMC5 knockdown in rat hippocampal neurons>Immunocytochemistry	vGAT primary antibody	#131003	https://sysy.com/product/131003	1:200	Synaptic Systems	Primary rat hippocampal cell cultures>Immunocytochemistry>immunostaining
PSMC5 knockdown in rat hippocampal neurons>Immunocytochemistry	Ubiquitin polyclonal Ab	#PA1-10023	https://www.thermofisher.com/antibody/product/Ubiquitin-Antibody-Polyclonal/PA1-10023	1:500	Thermo Fisher Scientific	Primary rat hippocampal cell cultures>Immunocytochemistry>immunostaining
PSMC5 knockdown in rat hippocampal neurons>Immunocytochemistry	PSMC5 primary antibody produced in rabbit	#HPA017871-100UL	https://www.sigmaaldrich.com/FR/fr/product/sigma/hpa017871?srsltid=AfmBOopT7TBaCLWQlvfmzhlD5BOvR1pZjZmOMf-VEjNI5zx1x93gBGSG	1:400; in blocking solution FBS10% and 1X PBS	Sigma-Aldrich	Primary rat hippocampal cell cultures>Immunocytochemistry>immunostaining
PSMC5 knockdown in rat hippocampal neurons>Immunocytochemistry	Goat anti-Mouse IgM (Heavy chain) Cross-Adsorbed Secondary Antibody, Alexa Fluor™ 568	#A21043	https://www.thermofisher.com/antibody/product/Goat-anti-Mouse-IgM-Heavy-chain-Cross-Adsorbed-Secondary-Antibody-Polyclonal/A-21043	1:500	Invitrogen	Primary rat hippocampal cell cultures>Immunocytochemistry>immunostaining
PSMC5 knockdown in rat hippocampal neurons>Immunocytochemistry	Goat anti-Rabbit IgG (H+L) Cross-Adsorbed Secondary Antibody, Alexa Fluor™ 568	#A11011	https://www.thermofisher.com/antibody/product/Goat-anti-Rabbit-IgG-H-L-Cross-Adsorbed-Secondary-Antibody-Polyclonal/A-11011	1:500	Invitrogen	Primary rat hippocampal cell cultures>Immunocytochemistry>immunostaining
PSMC5 knockdown in rat hippocampal neurons>Immunocytochemistry	4,6-di-amino-2-phenylindol (DAPI)	#32670-5MG-F		in 1X PBS for 5 min	Sigma-Aldrich	Primary rat hippocampal cell cultures>Immunocytochemistry>fluorescent staining of DNA content and nuclei
PSMC5 knockdown in rat hippocampal neurons>Immunocytochemistry	ImageXpress® Micro Confocal	#MLDV5039731		-	Molecular Devices	Primary rat hippocampal cell cultures>Immunocytochemistry>visualization
PSMC5 knockdown in rat hippocampal neurons>Immunocytochemistry	ImageJ v1.53	Open source software (https://imagej.net/ij/index.html)		-	NIH	Primary rat hippocampal cell cultures>Immunocytochemistry>visualization
Neuronal morphology analysis in mouse>Cloning and constructs	pcDNA™3.1/Zeo (+) Mammalian Expression Vector	#V86520		-	Thermo Fisher Scientific	cDNA cloning and expression
Neuronal morphology analysis in mouse>Animals and ethics	Individually Ventilated Cages (IVC)	Selage 1145T (No catalog number)		Mice are group-housed (see Animals)	Tecniplast	Mouse housing
Neuronal morphology analysis in mouse>Animals and ethics	SAFE® Lignocel BK 8-15 Animal Bedding	#BK8-15		-	JRS (J. Rettenmaier & Söhne GMBH)	Mouse housing
Neuronal morphology analysis in mouse>Animals and ethics	Chow food pellets	#801727 CRM (P)		-	Special Diet Services Ltd, Essex, UK	Mouse housing
Neuronal morphology analysis in mouse>Primary hippocampal cultures	Neural Basal Medium	#21103049		Hippocampi were washed twice with ice cold Neural Basal Medium	Gibco	Primary mouse hippocampal cultures
Neuronal morphology analysis in mouse>Primary hippocampal cultures	Trypsin/EDTA	#T3924		Hippocampi washed with Neural Basal Medium were incubated with Trypsin/EDTA for 20 min at 37°C	Sigma-Aldrich	Primary mouse hippocampal cell cultures
Neuronal morphology analysis in mouse>Primary hippocampal cultures	Penicillin/Streptomycin	#P4333		1%, supplement to Neurobasal medium	Sigma-Aldrich	Primary mouse hippocampal cell cultures>dissociations of cells
Neuronal morphology analysis in mouse>Primary hippocampal cultures	GlutaMAX	#350500-38		1%, supplement to Neurobasal medium	Gibco	Primary mouse hippocampal cell cultures>dissociations of cells
Neuronal morphology analysis in mouse>Primary hippocampal cultures	B27	#17504044		2%, supplement to Neurobasal medium	Gibco	Primary mouse hippocampal cell cultures>dissociations of cells
Neuronal morphology analysis in mouse>Primary hippocampal cultures	Poly-D-Lysine	#P0899		Supplement to Neural Basal Medium	Sigma-Aldrich	Primary mouse hippocampal cell cultures>seeding of single cells
Neuronal morphology analysis in mouse>Transfection and immunostaining	Lipofectamin2000	#11668-019		According to the manufacturer's instructions	Invitrogen	Primary mouse hippocampal cell cultures>transfection
Neuronal morphology analysis in mouse>Transfection and immunostaining	MAP2	#188004	https://sysy.com/product/188004	1:500	Synaptic System	Primary mouse hippocampal cell cultures>staining
Neuronal morphology analysis in mouse>Transfection and immunostaining	Secondary antibody Alexa Fluor® 647 AffiniPure® Donkey Anti-Guinea Pig IgG (H+L)	#706-605-148	https://www.jacksonimmuno.com/catalog/products/706-605-148	1:200	Jackson ImmunoResearch	Primary mouse hippocampal cell cultures>staining
Neuronal morphology analysis in mouse>Imaging and analysis	Confocal microscope	LSM 700 Laser Scanning Microscope (No catalog number)		-	Carl Zeiss	Primary mouse hippocampal cell cultures>vizualisation
Neuronal morphology analysis in mouse>Imaging and analysis	ImageJ v1.53	Open source software (https://imagej.net/ij/index.html)		-	NIH	Primary mouse hippocampal cell cultures>vizualisation
Neuronal morphology analysis in mouse>Imaging and analysis	NeuronJ	ImageJ plugin - open source (https://github.com/imagescience/NeuronJ/)			Erik Meijering	Primary mouse hippocampal cell cultures>vizualisation
SDS-PAGE and immunoblotting	RIPA buffer	#89901		50 mM Tris pH 7.5, 150 mM NaCl, 2 mM EDTA, 1% NP40, 0.1% SDS'-	Thermo Fisher Scientific
SDS-PAGE and immunoblotting	BCA assay	#23225			Thermo Fisher Scientific
SDS-PAGE and immunoblotting	PVDF membranes	#88520			ThermoFisher Scientific???
SDS-PAGE and immunoblotting	ROTI®Block	#A151.4			Carl Roth
SDS-PAGE and immunoblotting	HA primary antibody, Anti-HA.11 Epitope Tag Antibody (clone 16B12)	#901513	https://www.biolegend.com/en-us/search-results/ultra-leaf-purified-anti-ha-11-epitope-tag-antibody-14829?gad_source=1&gad_campaignid=21580211977&gclid=Cj0KCQjwqqDFBhDhARIsAIHTlksNMNEBaQ8jM8OmRtrPwrkkVr2h42cE8LsVfPR2NVuuy1KwT1-JSKkaAhk-EALw_wcB		BioLegend
SDS-PAGE and immunoblotting	PSMC5/Rpt6 primary antibody (clone p45-110)	#BML-PW9265-0025	https://www.enzo.com/product/proteasome-19s-atpase-subunit-rpt6-monoclonal-antibody-p45-110/		Enzo Life Sciences
SDS-PAGE and immunoblotting	α-tubulin primary antibody (clone DM1A)	#ab7291	https://www.abcam.com/en-us/products/primary-antibodies/alpha-tubulin-antibody-dm1a-loading-control-ab7291?srsltid=AfmBOorIn4nRiy7jPDtx4ygOrJPy5F5aXIAlKU4kdMuHphLg0mU6P_DH		Abcam
SDS-PAGE and immunoblotting	α6 primary antibody (clone MCP20)	#BML-PW8100-0100	https://www.enzo.com/product/proteasome-20s-%CE%B16-subunit-monoclonal-antibody-mcp20/		Enzo Life Sciences
SDS-PAGE and immunoblotting	Ubiquitin K48-linked ubiquitin chains rabbit (clone D9D5)	#8081	https://www.cellsignal.com/products/primary-antibodies/k48-linkage-specific-polyubiquitin-d9d5-rabbit-mab/8081?srsltid=AfmBOopjoHXix65tVTAgT7KwkbDbPm3bjlwOpHhHVti80g9kFJoIv37Z		Cell Signaling technology
SDS-PAGE and immunoblotting	GAPDH primary antibody rabbit (clone 14C10)	#2118	https://www.cellsignal.com/products/primary-antibodies/gapdh-14c10-rabbit-mab/2118?srsltid=AfmBOoqm2dK-qOHMhYcILhrwncrxZo874HdnYBpp_40VlwRjG57slIvH		Cell Signaling technology
SDS-PAGE and immunoblotting	GRP94 primary antibody rabbit	#PA5-27860	https://tfcom-global-nginx-stage.commerceqa.thermofisher.com/antibody/product/GRP94-Antibody-Polyclonal/PA5-27860		Invitrogen
SDS-PAGE and immunoblotting	ATF6 primary antibody, ATF-6 (clone D4Z8V) Rabbit mAb	#65880	https://www.cellsignal.com/products/primary-antibodies/atf-6-d4z8v-rabbit-mab/65880?srsltid=AfmBOoq6GTG96Z2XuVQRdiwa3l36NsWhNy7iWQIYtXo5cC9SJaA5SvIm		Cell Signaling technology
SDS-PAGE and immunoblotting	BNIP3L primary antibody (BNIP3L/Nix (clone D4R4B) Rabbit)	#12396	https://www.cellsignal.com/products/primary-antibodies/bnip3l-nix-d4r4b-rabbit-mab/12396?srsltid=AfmBOopsiTQk5SrOCjMzbDUSNGlqgx5QqKF7XwAqDFoiK_vPrsrsPh-j		Cell Signaling technology
SDS-PAGE and immunoblotting	HRP-conjugated secondary antibodies, Anti-rabbit IgG	#7074	https://www.cellsignal.com/products/secondary-antibodies/anti-rabbit-igg-hrp-linked-antibody/7074?srsltid=AfmBOoqg1KjnRSjWdHuHrOeyaiWjfqc8X6w7zZznzIa5ppypXqFtBCR1		Cell Signaling technology
SDS-PAGE and western-blot analysis	Goat Anti-Rabbit IgG (H + L)-HRP Conjugate	#1706515	https://www.bio-rad.com/fr-fr/product/hrp-ap-conjugates?ID=cc14540b-25dd-4bbf-a17a-8c3c52116d9d&WT.mc_id=241226044795		BIO-RAD	Chemiluminescence
SDS-PAGE and western-blot analysis	Goat Anti-Mouse IgG (H + L)-HRP Conjugate	#1706516	https://www.bio-rad.com/fr-fr/product/hrp-ap-conjugates?ID=cc14540b-25dd-4bbf-a17a-8c3c52116d9d&WT.mc_id=241226044795		BIO-RAD	Chemiluminescence
SDS-PAGE and western-blot analysis	Rabbit Anti-Goat IgG (H+L)-HRP	#1721034			BIO-RAD	Chemiluminescence
RNA isolation, reverse-transcription and PCR analysis	innuPREP RNA Mini Kit	#845-KS-2040050			Analytic Jena AG	RNA isolation
RNA isolation, reverse-transcription and PCR analysis	M-MLV reverse transcriptase	#M1701			Promega	Reverse-transcription
RNA isolation, reverse-transcription and PCR analysis	Premix Ex Taq™ (probe qPCR)	#RR390A			TaKaRa	Real-time quantitative PCR
RNA isolation, reverse-transcription and PCR analysis	FAM-tagged TaqMan™ Gene Expression Assays	#4331182			Thermo Fisher Scientific	Real-time quantitative PCR
RNA isolation, reverse-transcription and PCR analysis	GelRed®	#4103		1.0 mg/ml	CliniSciences	Visualization of PCR products
Native-PAGE and in-gel activity assays	TSDG buffer	#A0031		10 mM Tris pH 7.0, 10 mM NaCl, 25 mM KCl, 1.1 mM MgCl2, 0.1 mM EDTA, 1 mM DTT, 1 mM ATP, 1 mM NaN3 and 20 % Glycerol	CliniSciences	Assessment of proteasome activity
Native-PAGE and in-gel activity assays	Bradford assay	#23200		3-12%	Thermo Fisher Scientific	Assessment of proteasome activity
Native-PAGE and in-gel activity assays	Bis-Tris gels	#WBT01020BOX			Invitrogen	Assessment of proteasome activity
Native-PAGE and in-gel activity assays	fluorogenic peptide (LLVY-AMC)	#4011369			Bachem	Assessment of proteasome activity
Native-PAGE and in-gel activity assays	anti-mouse horseradish peroxidase (HRP)-labelled secondary antibody	#ab97023	https://www.abcam.com/en-us/products/secondary-antibodies/goat-mouse-igg-h-l-hrp-ab97023?srsltid=AfmBOorad5KIoR2OeS1aWGB2LrtladuKC8OrFYytmUqv5dozASVBMSee		Abcam	Assessment of proteasome activity
Native-PAGE and in-gel activity assays	PSMC5/Rpt6 primary antibody (clone p45-110)	#BML-PW9265-0025	https://www.enzo.com/product/proteasome-19s-atpase-subunit-rpt6-monoclonal-antibody-p45-110/		Enzo Life Sciences	Assessment of proteasome activity
Native-PAGE and in-gel activity assays	α6 primary antibody (clone MCP20)	#BML-PW8100-0100	https://www.enzo.com/product/proteasome-20s-%CE%B16-subunit-monoclonal-antibody-mcp20/		Enzo Life Sciences	Assessment of proteasome activity
Proteostasis and mitophagy assays	PROTEOSTAT® Protein aggregation assay	#ENZ-51023		1 µM	Enzo Life Sciences
Proteostasis and mitophagy assays	Mtphagy Dye	#MT02		100 nM	Dojindo Molecular Technologies, Inc
Lipid profile analysis	EquiSPLASH™ (LIPIDOMIX™ Quantitative Mass Spec Internal Standard)	#330731			Avanti Polar Lipids	Mapping and quantification of lipid species sets within cells
Lipid profile analysis	AccuCore C30 column	#27826-102130		2.1x100 mm, 2.6 µm	Thermo Fisher Scientific	Mapping and quantification of lipid species sets within cells
Lipid profile analysis	Vanquish UHPLC system	-		-	Thermo Fisher Scientific	Mapping and quantification of lipid species sets within cells>Ultra high performance liquid chromatography (UHPLC)
Lipid profile analysis	QExactive Plus high-resolution mass spectrometer	-		-	Thermo Fisher Scientific	Mapping and quantification of lipid species sets within cells>Mass spectrometry
Lipid profile analysis	LipidSearch™ 4.1.16 Software	Version no longer available #OPTON-30879 (reference for updated version 5.0)		-	Thermo Fisher Scientific	Mapping and quantification of lipid species sets within cells>analysis
Lipid profile analysis	R package Tidyverse	Open source software (https://www.tidyverse.org/)		R environnment	Tidyverse	Mapping and quantification of lipid species sets within cells>analysis
Lipid profile analysis	R package FactoMineR	Open source software (https://cran.r-project.org/web/packages/FactoMineR/index.html)		-	CRAN	Mapping and quantification of lipid species sets within cells>analysis
Lipid profile analysis	R package factoextra	Open source software (https://cran.r-project.org/web/packages/factoextra/index.html)		-	CRAN	Mapping and quantification of lipid species sets within cells>analysis
NanoString profiling	NanoString nCounter® Human AutoImmune Profiling Panel	Requires a quote; No catalog number		770 gene multiplex panel, 35 pathways and processes associated with autoimmune disease and chronic inflammatory disorders	NanoString	Cell typing
iPSC Generation and Differentiation>Generation of variant iPSC lines	P3 Primary Cell 4D X Kit L (24 reactions)	#V4XP-3024		-	LONZA	Genome editong of iPSC lines by Crispr/CAS9
iPSC Generation and Differentiation>Generation of variant iPSC lines	4D Nucleofector System (Core unit)	#AAF-1002B		-	LONZA	Genome editong of iPSC lines by Crispr/CAS9
iPSC Generation and Differentiation>Generation of variant iPSC lines	4D Nucleofector System (X unit AAF-1002)	#AAF-1002		-	LONZA	Genome editong of iPSC lines by Crispr/CAS9
iPSC Generation and Differentiation>Generation of variant iPSC lines	HDR template	see Oligonucleotide Sequences spreadsheet		200pmol HR template	Integrated DNA Technologies (IDT) Inc.	Genome editong of iPSC lines by Crispr/CAS9
iPSC Generation and Differentiation>Generation of variant iPSC lines	Alt-R® CRISPR-Cas9 crRNA, 2 nmol	No catalog number; online order		225pmol	Integrated DNA Technologies (IDT) Inc.	Genome editong of iPSC lines by Crispr/CAS9
iPSC Generation and Differentiation>Generation of variant iPSC lines	Alt-R® CRISPR-Cas9 tracrRNA, ATTO 550, 5 nmol	#1075927		225pmol	Integrated DNA Technologies (IDT) Inc.	Genome editong of iPSC lines by Crispr/CAS9
iPSC Generation and Differentiation>Generation of variant iPSC lines	Alt-R® S.p. HiFi Cas9 Nuclease 3NLS, 500 μg	#1078728		120pmol	Integrated DNA Technologies (IDT) Inc.	Genome editong of iPSC lines by Crispr/CAS9
iPSC Generation and Differentiation>Generation of variant iPSC lines	Alt-R® Cas9 Electroporation Enhancer, 2 nmol	#1075915		-	Integrated DNA Technologies (IDT) Inc.	Genome editong of iPSC lines by Crispr/CAS9
iPSC Generation and Differentiation>Generation of variant iPSC lines	MoFlo Astrios EQs Sorter	#B52102			Beckman Coulter	Genome editong of iPSC lines by Crispr/CAS9>Cell sorting
iPSC Generation and Differentiation>Generation of variant iPSC lines	Synthemax II self-coating substrate	#3535		cells plated at very low density (40-50cell/cm2)	Corning	Genome editong of iPSC lines by Crispr/CAS9
iPSC Generation and Differentiation>Generation of variant iPSC lines	CloneR™2 supplement	#100-0691			STEMCELL Technologies
iPSC Generation and Differentiation>Generation of variant iPSC lines	CellAdhere™ Laminin-521	#200-0117			STEMCELL Technologies
iPSC Generation and Differentiation>Generation of variant iPSC lines	iCS-digital™ PSC kit	No catalog number; contact the provider			Stem Genomics
iPSC Generation and Differentiation>Generation of variant iPSC lines	Alt-R® HDR Donor Oligo, 2 nmol	No catalog number; online order		-	Integrated DNA Technologies (IDT) Inc.	Genome editong of iPSC lines by Crispr/CAS9
iPSC Generation and Differentiation>Generation of variant iPSC lines	Alt-R® HDR Enhancer V2, 150 μL	#10007921		-	Integrated DNA Technologies (IDT) Inc.	Genome editong of iPSC lines by Crispr/CAS9
iPSC Generation and Differentiation>Generation of variant iPSC lines	25 nmole DNA Oligo (primers)	No catalog number; online order		-	Integrated DNA Technologies (IDT) Inc.	Genome editong of iPSC lines by Crispr/CAS9
iPSC Generation and Differentiation>Generation of variant iPSC lines	CloneR2 25ml	#100-0691		-	STEMCELL Technologies	Genome editong of iPSC lines by Crispr/CAS9
iPSC Generation and Differentiation>Generation of variant iPSC lines	Laminin-521 100μg	#77003		-	STEMCELL Technologies	Genome editong of iPSC lines by Crispr/CAS9
iPSC Generation and Differentiation>Generation of variant iPSC lines	Cell Adhere dilution buffer 100ml	#07183		-	STEMCELL Technologies	Genome editong of iPSC lines by Crispr/CAS9
iPSC Generation and Differentiation>Generation of variant iPSC lines	mTeSR Plus	#100-0276		-	STEMCELL Technologies	Genome editong of iPSC lines by Crispr/CAS9
iPSC Generation and Differentiation>Generation of variant iPSC lines	CRYOSTOR CS10	#07930		-	STEMCELL Technologies	Genome editong of iPSC lines by Crispr/CAS9
iPSC Generation and Differentiation>Generation of variant iPSC lines	Cultrex UltiMatrix RGF Basement Membrane Extract	#BME001-05		-	Biotechne	Genome editong of iPSC lines by Crispr/CAS9
iPSC Generation and Differentiation>Generation of variant iPSC lines	5 X 100 µl STEMGENT hES Cell Cloning & Recovery Supplement	#STE01-0014-500		-	OZYME	Genome editong of iPSC lines by Crispr/CAS9
iPSC Generation and Differentiation>Generation of variant iPSC lines	EXONUCLEASE I	#EN0581		-	Thermo Fisher Scientific	Genome editong of iPSC lines by Crispr/CAS9
iPSC Generation and Differentiation>Generation of variant iPSC lines	FASTAP THERMOSENSITIVE 300U	#EF0654		-	Thermo Fisher Scientific	Genome editong of iPSC lines by Crispr/CAS9
iPSC Generation and Differentiation>Generation of variant iPSC lines	DREAMTAQ PCR MASTER MIX X2	#K1071		-	Thermo Fisher Scientific	Genome editong of iPSC lines by Crispr/CAS9
iPSC Generation and Differentiation>Generation of variant iPSC lines	RNASE A 10 ML	#12091021		-	Thermo Fisher Scientific	Genome editong of iPSC lines by Crispr/CAS9
iPSC Generation and Differentiation>Generation of variant iPSC lines	Fl. 100 ml KNOCKOUT SR MU.	#A3181501		-	Thermo Fisher Scientific	Genome editong of iPSC lines by Crispr/CAS9
iPSC Generation and Differentiation>Generation of variant iPSC lines	Fl. 100 ml STEMPRO ACCUTASE	#A1110501		-	Thermo Fisher Scientific	Genome editong of iPSC lines by Crispr/CAS9
iPSC Generation and Differentiation>Generation of variant iPSC lines	LIGHTRUN 96 BARCODE	#51500500		-	eurofins Genomics	Genome editong of iPSC lines by Crispr/CAS9
iPSC Generation and Differentiation>Generation of variant iPSC lines	Proteinase K	#P2308-25MG		-	Sigma-Aldrich	Genome editong of iPSC lines by Crispr/CAS9
iPSC Generation and Differentiation>Generation of variant iPSC lines	DMSO	#D2650-5X10ML		-	Sigma-Aldrich	Genome editong of iPSC lines by Crispr/CAS9
iPSC Generation and Differentiation>Generation of variant iPSC lines	Matrix plates	#446017		-	Dominique DUTSCHER	Genome editong of iPSC lines by Crispr/CAS9
iPSC Generation and Differentiation>iPSC culture and trilineage differentiation	mTeSR™1 medium	#85857		-	STEMCELL Technologies	iPSC culture
iPSC Generation and Differentiation>iPSC culture and trilineage differentiation	Matrigel® hESC-Qualified Matrix, LDEV-free, 5 mL	#354277		-	Corning	iPSC culture
iPSC Generation and Differentiation>iPSC culture and trilineage differentiation	StemMACS™ Trilineage Differentiation Kit, human	#130-115-660		-	Miltenyi Biotec	iPSC differentiation
iPSC Generation and Differentiation>iPSC culture and trilineage differentiation	NucleoSpin RNA	#740955.50		-	Macherey-Nagel	iPSC differentiation
iPSC Generation and Differentiation>iPSC culture and trilineage differentiation	ProtoScript II Kit	#E6560S		-	New England BioLabs Inc	Reverse-transcription
iPSC Generation and Differentiation>iPSC culture and trilineage differentiation	Premix Taq™ DNA Polymerase (TaKaRa Taq™ Version 2.0)	#R004A		-	TaKaRa	PCR amplification
iPSC Generation and Differentiation>iPSC culture and trilineage differentiation	SOX1 TaqMan Gene Expression Assay Hs01057642-S1	#4331182		-	Thermo Fisher Scientific	Gene expression
iPSC Generation and Differentiation>iPSC culture and trilineage differentiation	PAX6 TaqMan Gene Expression Assay Hs01088114-m1	#4331182		-	Thermo Fisher Scientific	Gene expression
iPSC Generation and Differentiation>iPSC culture and trilineage differentiation	HAND1 TaqMan Gene Expression Assay Hs02330376_s1	#4331182		-	Thermo Fisher Scientific	Gene expression
iPSC Generation and Differentiation>iPSC culture and trilineage differentiation	TBXT TaqMan Gene Expression Assay Hs00610080_m1	#4331182		-	Thermo Fisher Scientific	Gene expression
iPSC Generation and Differentiation>iPSC culture and trilineage differentiation	FOXA2 TaqMan Gene Expression Assay Hs00232764-m1	#4331182		-	Thermo Fisher Scientific	Gene expression
iPSC Generation and Differentiation>iPSC culture and trilineage differentiation	SOX17 TaqMan Gene Expression Assay Hs00751752-S1	#4331182		-	Thermo Fisher Scientific	Gene expression
iPSC Generation and Differentiation>iPSC culture and trilineage differentiation	QuantStudio™ Design & Analysis Software v1.5.2	No catalog number		-	Thermo Fisher Scientific	Analysis of gene expression
iPSC Generation and Differentiation>iPSC culture and trilineage differentiation>NPC differentiation	STEMdiff™ Neural System	#08581			STEMCELL™ Technologies	iPSC differentiation
iPSC Generation and Differentiation>iPSC culture and trilineage differentiation>NPC differentiation	SOX2 primary antibody	#347 003	https://sysy.com/product/347003		Synaptic System	iPSC differentiation>Validation
iPSC Generation and Differentiation>iPSC culture and trilineage differentiation>NPC differentiation	Nestin primary antibody	#312 011	https://sysy.com/product/312011		Synaptic System	iPSC differentiation>Validation
iPSC Generation and Differentiation>iPSC culture and trilineage differentiation>NPC differentiation	Alexa Fluor® 488-conjugated goat anti-rabbit IgG	#A11094	https://www.thermofisher.com/antibody/product/Alexa-Fluor-488-Antibody-Polyclonal/A-11094		Invitrogen	iPSC differentiation>Validation
iPSC Generation and Differentiation>NPC differentiation	Alexa Fluor® 568-conjugated donkey anti-mouse IgG	#A10037	https://www.thermofisher.com/antibody/product/Donkey-anti-Mouse-IgG-H-L-Highly-Cross-Adsorbed-Secondary-Antibody-Polyclonal/A10037		Invitrogen	iPSC differentiation>Validation
iPSC Generation and Differentiation>NPC differentiation	4',6-diamidino-2-phenylindole (DAPI)	#10236276001			Sigma Aldrich	iPSC differentiation>Validation
iPSC Generation and Differentiation>NPC differentiation	Nikon Eclipse Ti2	No catalag number		-	Nikon Instruments	iPSC differentiation>Visualization
Transcriptomics	QIAzol lysis reagent	#79306		200 ml	QIAGEN	RNA isolation
Transcriptomics	miRNeasy Kit for miRNA Purification	#217084			QIAGEN	Purification of miRNA and total RNA from cells
Transcriptomics	Qubit-Flex fluorometer	-		-	Thermo Fisher Scientific	Quantification of DNA, RNA, and proteins
Transcriptomics	Caliper LabChip® GX Touch™ bioanalyzer	#CLS138162		-	Perkin-Elmer	DNA and RNA quantitation and sizing
Transcriptomics	NovaSeq 6000 SP Reagent Kit v1.5 (100 cycles)	20028401			Illumina	DNA and RNA high-throughput sequencing
Transcriptomics	NovaSeq 6000 System	-		-	Illumina	DNA and RNA high-throughput sequencing
Transcriptomics	R package DESeq2	Open source software (https://bioconductor.org/packages/devel/bioc/html/DESeq2.html)		R environnment	Bioconductor	Differential expression analysis
Transcriptomics	clusterProfiler	Open source software (https://www.bioconductor.org/packages/release/bioc/html/clusterProfiler.html)		R environnment	Bioconductor	Pathway enrichment analysis
Transcriptomics	R package ggplot2	Open source software (https://cran.r-project.org/web/packages/ggplot2/index.html)		R environnment	CRAN	Creating graphics
Proteomics of T cells (second set of analyses)>20S proteasome purification	MCP21 antibody Anti-20S proteasome subunit α2 Antibody (clone MCP21)	#04-039	https://www.sigmaaldrich.com/FR/fr/product/mm/04039?srsltid=AfmBOoo7bTlmmItytMLnFlQGSOdSb9vCcy5Gj0So8FWXFGLnrZdrDw0-	50 µg	Sigma Aldrich	Proteomics
Proteomics of T cells (second set of analyses)>20S proteasome purification	Protein G MagBeads	#L00274		50 µl of 25% slurry, at room temperature	Genscript	Proteomics>Antibody Purification
Proteomics of T cells (second set of analyses)>20S proteasome purification	dimethyl pimelimidate (DMP)	#21666		20 mM DMP in 0.2 M triethanolamine (pH 8.2).	Thermo Fisher Scientific	Proteomics>Membrane-permeable crosslinker
Proteomics of T cells (second set of analyses)>20S proteasome purification	cOmplete™ ULTRA Tablets Mini EDTA-free	#05892791001			Roche	Proteomics>Protease and phosphatase inhibitors
Proteomics of T cells (second set of analyses)>20S proteasome purification	PhosSTOP™	#4906837001			Roche/Merck	Proteomics>Phosphatase inhibitors
Proteomics of T cells (second set of analyses)>20S proteasome purification	Bioruptor® Pico sonication device	#B01080010		15 cycles, 30 sec on and 30 sec off	Diagenode	Proteomics>Soncication
Proteomics of T cells (second set of analyses)>Bottom-up LC-MS/MS and data processing	S-Trap™ micro spin column	#C02-micro-80		-	Protifi	Proteomics>Protein digestion and purification of small sample volumes
Proteomics of T cells (second set of analyses)>Bottom-up LC-MS/MS and data processing	Trypsin	#VA9000		-	Promega Corporation	Proteomics>Protein digestion
Proteomics of T cells (second set of analyses)>Bottom-up LC-MS/MS and data processing	Evotip C18	#EV2001		-	Evosep Biosystems	Proteomics>Desalting of protein samples
Proteomics of T cells (second set of analyses)>Bottom-up LC-MS/MS and data processing	UltiMate 3000 RS nano-LC system	No catalog number		-	Thermo Scientific	Proteomics>Nano-, capillary-, and micro-flow LC-MS separations
Proteomics of T cells (second set of analyses)>Bottom-up LC-MS/MS and data processing	TimsTOF SCP mass spectrometer	No catalog number		-	Bruker	Proteomics>Ultra-sensitive mass spectrometry platform
Proteomics of T cells (second set of analyses)>Bottom-up LC-MS/MS and data processing	Aurora Ultimate™ 25×75 C18 UHPLC column	#AUR4-25075C18		-	IonOpticks	Proteomics>Liquid chromatography

## Sheet: S5b Oligonucleotide Sequences
Supplementary Table 5b. Oligonucleotide sequences used in this study.
Primer/Sequence Name	Sequence	Notes	Application	Methods subsection
AscI FW	5’-gaatccggcgcgccaccatggcgcttgacggaccagagc-3’	Serves as a tag for the WT and mutant cDNA sequences inserted in the expression vector pcDNA3.1/Zeo(+)	Cloning, ligation into dual promotor expression vector	Neuronal morphology analysis in mouse>Cloning and constructs
PacI RV	5’-gaatccttaattaatcacttccataatttcttgatg-3’	Serves as a tag for the WT and mutant cDNA sequences inserted in the expression vector pcDNA3.1/Zeo(+)	Cloning, ligation into dual promotor expression vector	Neuronal morphology analysis in mouse>Cloning and constructs
HA-PSMC5 forward primer	5’-ATGGCGCTTGACGGACCAGAGCAGA-3’		Semi-quantitative PCR on SH-SY5Y cDNA; primer binding to the polyadenylation signal of the pcDNA3.1/Zeo(+) expression vector; primer binding to PSMC5	RNA isolation, reverse-transcription and PCR analysis
HA-PSMC5 reverse primer	5’-GACAGTGGGAGTGGCACCTTCCAGGGTCAAGG-3’		Semi-quantitative PCR on SH-SY5Y cDNA; primer binding to the polyadenylation signal of the pcDNA3.1/Zeo(+) expression vector	RNA isolation, reverse-transcription and PCR analysis
crRNA (CRISPR RNA) for PSMC5 variant V22:c.973C>T p.(Arg325Trp)	CTCGGAAGATGAACCTGACC CGG	Guide RNA used for introduction of PSMC5 variant V22:c.973C>T p.(Arg325Trp) Design method: A combination of tools was used for the design of the sequences: 1. CRISPOR, described by Haeussler et al. Haeussler, M. et al. Evaluation of off-target and on-target scoring algorithms and integration into the guide RNA selection tool CRISPOR. Genome Biology 17, 148 (2016). 2. IDT Custom Alt-R™ CRISPR-Cas9…	Genome editong of iPSC lines by Crispr/CAS9	iPSC Generation and Differentiation>Generation of variant iPSC lines
mutated HR template for PSMC5 variant V22:c.973C>T p.(Arg325Trp)	GGGGTGTGGGGCTCAGGCTTTTCCTTGCCATCTCCAGGCCtGGCTGGACATTTTGAAGATTCATTCTCGGAAGATGAACCTGACCaGaGGGATCAACCTGAGAAAAATTGCTGAGCTCATGC	HDR template used for introduction of PSMC5 variant V22:c.973C>T p.(Arg325Trp) [in red, mutated/corrected base; in blue, silent variant] Design method: see crRNA	Genome editong of iPSC lines by Crispr/CAS9	iPSC Generation and Differentiation>Generation of variant iPSC lines
Primer forward and sequencing for PSMC5 variant V22:c.973C>T p.(Arg325Trp)	AGGCCACCAAGAACATCAAG		Genome editong of iPSC lines by Crispr/CAS9	iPSC Generation and Differentiation>Generation of variant iPSC lines
Primer reverse for PSMC5 variant V22:c.973C>T p.(Arg325Trp)	GCCATCTCAAAGTCCTCCTG		Genome editong of iPSC lines by Crispr/CAS9	iPSC Generation and Differentiation>Generation of variant iPSC lines

## Sheet: S5c Animal strains
Supplementary Table 5c. Animal strains used in this study.
Species	Strain/sex	Notes	Conditions	Source	Methods subsection
Drosophila melanogaster	RRID:BDSC_34712 males Rpt6 (RNAi), UAS (regulatory)	RNAi knockdown		Bloomington Drosophila Stock Center: Indiana University Bloomington	Behavioral studies in fly>Drosophila strains and crosses
Drosophila melanogaster	Elav-GAL4 females	Neuronal driver	Elav-GAL4 stock was homogenized to w1118 iso2002u background.	Provided by Dr. Tim Tully, Cold Spring Harbor Laboratory	Behavioral studies in fly>Drosophila strains and crosses
Drosophila melanogaster	Wild-type w1118 iso2002u	Control strain		Provided by Dr. Tim Tully, Cold Spring Harbor Laboratory	Behavioral studies in fly>Drosophila strains and crosses
Mus musculus	FVB/NHan®Hsd females	Wild-type	Mice were group-housed on a 12/12 h light/dark cycle in 21°C (±1°C), humidity at 40-70% and with food pellets from Special Dietary Service) and water available ad libitum	Envigo (Now a subsidiary of Inotiv)	Neuronal morphology analysis in mouse>Animals and ethics
Mus musculus	FVB/NHan®Hsd males	Wild-type	Mice were group-housed on a 12/12 h light/dark cycle in 21°C (±1°C), humidity at 40-70% and with food pellets from Special Dietary Service) and water available ad libitum	Envigo (Now a subsidiary of Inotiv)	Neuronal morphology analysis in mouse>Animals and ethics

## Sheet: S5d Cell lines
Supplementary Table 5d. Cell lines used in this study.
Species	Cell line	Notes	Source	Methods subsection
Rattus norvegicus	RN-h, P10101	Rat Hippocampal Neurons	Innoprot (https://innoprot.com/product/rat-hippocampal-neurons/)	PSMC5 knockdown in rat hippocampal neurons
Homo sapiens	ASE-9211	iPS Cells (iPSCs from Fibroblast, African American, Male, Neonatal, Episomal)	Applied StemCell, Inc.	iPSC Generation and Differentiation>Generation of variant iPSC lines iPSC Generation and Differentiation>iPSC culture and trilineage differentiation Transcriptomics

## Sheet: S5e Web resources
Supplementary Table 5e. Web resources for prediction of variant pathogenicity and 3D modeling.
Tool or Database	Web site
Combined Annotation Dependent Depletion, CADD	https://cadd.gs.washington.edu/
dbSNP	http://www.ncbi.nlm.nih.gov/projects/SNP/
DRSC Integrative Ortholog Prediction Tool, DIOPT	https://www.flyrnai.org/cgi-bin/DRSC_orthologs.pl
GeneMatcher	https://genematcher.org/
gnomAD	http://gnomad.broadinstitute.org/
InterVar	https://wintervar.wglab.org/
Metadome	https://stuart.radboudumc.nl/metadome/
Missense Tolerance Ratio Gene Viewer	http://mtr-viewer.mdhs.unimelb.edu.au/
3D Missense Tolerance Ratio, MTR3D	https://biosig.lab.uq.edu.au/mtr3d/
MobiDetails	https://mobidetails.iurc.montp.inserm.fr/MD/
OMIM	http://www.omim.org/
PRIDE	http://www.ebi.ac.uk/pride/
RCSB Protein Data Bank	https://www.rcsb.org/
UCSF ChimeraX	https://www.rbvi.ucsf.edu/chimerax/
