# Supplementary material for: Investigating the neuronal role of the proteasomal ATPase subunit gene PSMC5 in neurodevelopmental proteasomopathies
Source: Nat Commun. 2025 Nov 26;16:10545. doi: 10.1038/s41467-025-65556-8 (PMC12658096; doi:10.1038/s41467-025-65556-8)
Supplement: Supplementary file 8 — Supplementary Table 6 [file 41467_2025_65556_MOESM8_ESM.xlsx]

## Sheet: Participating teams
Supplementary Table 6a. List of diagnostic or research teams involved in this study.
	Center	City	Country
1	University Hospital Motol	Prague	Czech Republic
2	Yerevan State Medical University	Yerevan	Armenia
3	Boston Children's hospital	Boston	USA
4	The Hospital for Sick Children	Toronto	Canada
5	Albany Medical College	New York	USA
6	Children's Hospital of Philadelphia	Philadelphia	USA
7	University of Leipzig Medical Center	Leipzig	Germany
8	University Hospital Magdeburg	Magdebourg	Germany
9	Children’s Hospital of Pittsburgh	Pittsburgh	USA
10	Baylor Laboratories	Houston	USA
11	Baylor College of Medicine	Houston	USA
12	University Hospital Center (CHU) of Caen	Caen	France
13	CHU Dijon	Dijon	France
14	University of Mississippi Medical Center	Jackson	USA
15	GeneDx (Gaithersburg)	Gaithersburg	USA
16	Cincinnati Children's Hospital	Cincinnati	USA
17	Virginia Commonwealth University in Richmond	Richmond	USA
18	CHU Nantes	Nantes	France
19	CHU Angers	Angers	France
20	University Medical Centre Utrecht	Utrecht	The Netherlands
21	University Children's Hospital Zurich	Zurich	Switzerland
22	Hadassah Medical Organization	Jerusalem	Israel
23	University of Washington	Seattle	USA
24	Hôpital Necker-Enfants Malades	Paris	France
25	Papageorgiou General Hospital	Thessaloniki	Greece
26	Akron Children's Hospital	Akron	USA
27	New York University School of Medicine	New York	USA
28	Lurie Children’s Hospital of Chicago	Chicago	USA
29	McGill University Health Centre	Montréal	Canada
30	Oregon Health & Science University	Portland	USA
31	Vall d'Hebron Barcelona Hospital Campus	Barcelona	Spain
32	Ochsner Hospital for Children	New Orleans	USA
33	Yale School of Medicine	New Haven	USA
34	McMaster University Medical Center	Hamilton	Canada
35	CHU Montpellier	Montpellier	France
36	Birmingham Women's and Children's Hospital NHS Foundation Trust	Birmingham	UK
37	Queen Elizabeth University Hospital	Glasgow	UK
38	Southern California Kaiser Permanente Medical Group	Anaheim	USA
39	Children's Hospitals and Clinics of Minnesota	Minnesota	USA
40	Ambry Genetics	Aliso Viejo	USA
41	National Institutes of Health	Bethesda	USA
42	Saint-Luc University Clinics/UCLouvain	Brussels	Belgium
43	UNC Health Children's	Chapel Hill	USA
44	Washington University in St. Louis	St. Louis	USA

## Sheet: Ethics committees
Supplementary Table 6b. List of local ethics committees that approved subject inclusion and sample collection.
Name of the institution hosting the ethics committee	Location	IRB approval number
University Hospital Motol and Charles University Second Faculty of Medicine	Prague, Czechia	EK-753.3.5/21 (June 16, 2021)
Boston Children's hospital	Boston, USA	IRB-P00036262
The Hospital for Sick Children	Toronto, Canada	1000037726 REB# 1000053844
Albany Medical Center	New York, USA	N/A *
Children's Hospital of Philadelphia	Philadelphia, USA	IRB 23-021081
University of Leipzig Medical Center	Leipzig, Germany	402/16-ek
Otto-von-Guericke Medical Faculty and Magdeburg University Hospital Anstalt des öffentlichen Rechts (A.ö.R)	Magdeburg, Germany	402/16-ek
Baylor College of Medicine	Houston, USA	H-51634
University of Mississippi Medical Center	Jackson, USA	N/A *
Cincinnati Children's Hospital Medical Center	Cincinatti, USA	2014-5919
Virginia Commonwealth University	Richmond, USA	N/A *
Comité de Protection des Personnes (CPP) Ouest IV (Individual Protection Committee)	Nantes, France	- CHU de Nantes “Medical Genetics” research program declared to MESR under CODECOH reference: DC-2017-2987 - Approved by the CPP on the 8th of April 2015 (ref : 06/15)
University Medical Centre Utrecht	Utrecht, the Netherlands	25U-0468
Ethical committee of the Kanton of Zurich	Zurich, Switzerland	StV 11/09 and PB_2016-02520
Hadassah Medical Organization	Jerusalem, Israel	HMO-0306-10
University of Washington	Seattle, USA	STUDY00000383
Akron Children's Hospital	Akron, USA	N/A *
Lurie Children’s Hospital of Chicago	Chicago, USA	IRB protocol #2023-5909
McGill University Health Centre	Montréal, Canada	Protocol Number: C4R Solve MUHC 2021-7753, version 2
Oregon Health & Science University	Portland, USA	N/A *
Vall d'Hebron Barcelona Hospital Campus	Barcelona, Spain	N/A *
Ochsner Hospital for Children	New Orleans, USA	N/A *
Yale School of Medicine	New Haven, USA	Yale 1210010919
Birmingham Women's and Children's Hospital NHS Foundation Trust (100,000 Genomes Project: HRA Committee East of England – Cambridge South )	Birmingham, UK	REC Ref 14/EE/1112
Queen Elizabeth University Hospital	Glasgow, UK	N/A *
Southern California Kaiser Permanente Medical Group	Anaheim, USA	IRB 12334
Children's Hospitals and Clinics of Minnesota	Minnesota, USA	1907-076
National Institutes of Health	Bethesda, USA	Continuing Review Approved by the IRB on 03/27/19 Amendment Approved by the IRB on 09/04/19 (MMMM)
Saint-Luc University Clinics/UCLouvain	Brussels, Belgium	IRB00001530
UNC Health Children's	Chapell Hill, USA	IRB 24-1772; reference ID 439723
Washington University in St. Louis	St Louis, USA	IRB 202305111
* N/A: not applicable; no Institutional Review Board (IRB) review was required, as the data concerned a unique individual enrolled in a diagnostic context and were shared in accordance with federal regulations and hospital or institution policy, i.e. anonymized prior to transfer and excluded any photographic or personally identifiable information.
