# Supplementary material for: Investigating the neuronal role of the proteasomal ATPase subunit gene PSMC5 in neurodevelopmental proteasomopathies
Source: Nat Commun. 2025 Nov 26;16:10545. doi: 10.1038/s41467-025-65556-8 (PMC12658096; doi:10.1038/s41467-025-65556-8)
Supplement: Supplementary file 11 — Source data [file 41467_2025_65556_MOESM11_ESM.xlsx]

## Sheet: Fig.3a
Fig. 3a
Performance index normal learning
	WT	Elav:RPT634712
	73	83
	83	85
	73	77
	83	82
Mean	78	81.75
SEM	2.88675	1.70171
We used a student t test for pairwise comparison. For multiple group comparison, we used ANOVA followed by Tukey test.
The sample size used in the experiment corresponds to standard experimental practice. Each performance index score reported represents 200 flies used. No data were excluded from the analysis. Flies were collected from cross-bottle randomly to prevent collection bias.

## Sheet: Fig.3b
Fig. 3b
Performance index reversal learning
	WT	WT:Elav	422	Elav:RPT634712
	43	39	38	-2
	41	40	45	4
	39	36	49	-2
	48	44	36	6
Mean	42.75	39.75	42	1.5
SEM	1.93111	1.65202	3.02765	2.06155
We used a student t test for pairwise comparison. For multiple group comparison, we used ANOVA followed by Tukey test.
The sample size used in the experiment corresponds to standard experimental practice. Each performance index score reported represents 200 flies used. No data were excluded from the analysis. Flies were collected from cross-bottle randomly to prevent collection bias.

## Sheet: Fig.3c
Fig. 3c
Evolution of reversal learning performance with age.
	1-3day WT	6-8day WT	22-24day WT	1-3day Elav:Rpt634712	6-8day Elav:Rpt634712	22-24day Elav:Rpt634712
	46	42	21	6	5	14
	39	33	19	26	2	4
	36	36	27	-3	15	10
	43	46	16	6	7	-5
Mean	41	39.25	20.75	8.75	7.25	5.75
SEM	2.19848	2.92617	2.32289	6.12883	2.78014	4.13068
We used a student t test for pairwise comparison. For multiple group comparison, we used ANOVA followed by Tukey test.
The sample size used in the experiment corresponds to standard experimental practice. Each performance index score reported represents 200 flies used. No data were excluded from the analysis. Flies were collected from cross-bottle randomly to prevent collection bias.

## Sheet: Fig.3d
The data are distributed in the sheets related to Figures 3e to 3l.

## Sheet: Fig.3e,f
1-3 day climbing after two minutes (percentages)
	Time (s)	WT	WT	WT	WT	WT	WT	WT	WT	WT	WT	Elav:Rpt634712	Elav:Rpt634712	Elav:Rpt634712	Elav:Rpt634712	Elav:Rpt634712	Elav:Rpt634712	Elav:Rpt634712	Elav:Rpt634712	Elav:Rpt634712	Elav:Rpt634712
	0	0	0	0	0	0	0	0	0	0	0	0	0	0	0	0	0	0	0	0	0
	10	15	20	5	10	15	0	0	5	0	5	0	10	5	5	0	5	25	42.11	25	31.25
	20	70	65	60	75	70	30	30	40	15	20	0	10	10	25	15.79	50	30	52.63	25	37.5
	30	90	90	85	80	80	50	35	50	20	35	0	20	20	35	15.79	50	35	52.63	45	37.5
	40	95	100	90	80	85	55	40	65	40	45	0	20	20	35	15.79	50	40	52.63	50	37.5
	50	95	100	90	85	85	55	40	70	45	55	5.56	20	25	40	21.05	50	40	52.63	50	37.5
	60	95	100	90	90	85	55	50	80	45	55	11.11	25	30	40	21.05	50	40	52.63	50	37.5
	70	95	100	90	90	85	60	55	85	45	55	11.11	25	30	40	26.32	50	40	57.89	50	37.5
	80	95	100	95	90	90	60	55	90	45	55	11.11	30	30	40	26.32	50	40	63.16	50	37.5
	90	95	100	95	90	90	65	55	95	45	55	11.11	30	35	40	26.32	50	45	63.16	50	37.5
	100	95	100	95	90	90	65	55	100	50	55	11.11	30	35	45	26.32	50	45	63.16	50	37.5
	110	95	100	95	90	90	65	60	100	55	55	11.11	35	40	45	31.58	55	45	63.16	50	37.5
	120	95	100	95	90	90	70	65	100	55	55	11.11	40	40	50	36.84	55	45	63.16	50	37.5
After two minutes:
	WT	Elav:Rpt634712
Mean	81.5	42.861
SEM	5.77591	4.41638
We used a student t test for pairwise comparison. For multiple group comparison, we used ANOVA followed by Tukey test.
The sample size used in the experiment corresponds to standard experimental practice. Each performance index score reported represents 200 flies used. No data were excluded from the analysis. Flies were collected from cross-bottle randomly to prevent collection bias.

## Sheet: Fig.3g,h
6-8 day climbing after two minutes (percentages)
	Time (s)	WT	WT	WT	WT	WT	WT	WT	WT	WT	WT	Elav:Rpt634712	Elav:Rpt634712	Elav:Rpt634712	Elav:Rpt634712	Elav:Rpt634712	Elav:Rpt634712	Elav:Rpt634712	Elav:Rpt634712	Elav:Rpt634712	Elav:Rpt634712
	0	0	0	0	0	0	0	0	0	0	0	0	0	0	0	0	0	0	0	0	0
	10	0	0	5.26	0	5	0	0	5	26.32	0	15.79	5	0	0	0	10	10	15	20	15
	20	31.58	25	42.11	15.79	20	36.84	36.84	50	63.16	50	21.05	10	0	0	0	30	35	25	60	60
	30	52.63	35	52.63	21.05	35	68.42	63.16	75	78.95	75	26.32	10	0	0	0	35	45	40	65	60
	40	57.89	40	63.16	42.11	45	73.68	68.42	85	84.21	95	36.84	10	0	0	0	45	60	40	65	65
	50	57.89	40	68.42	47.37	55	84.21	73.68	90	84.21	95	36.84	10	0	0	0	55	60	45	65	65
	60	57.89	50	78.95	47.37	55	84.21	73.68	100	84.21	100	36.84	10	10	0	0	55	60	50	70	65
	70	63.16	50	84.21	47.37	55	84.21	78.95	100	84.21	100	36.84	10	15	5	0	55	60	55	75	65
	80	68.42	55	89.47	47.37	55	89.47	78.95	100	84.21	100	36.84	10	15	10	5	55	60	65	75	70
	90	68.42	55	94.74	47.37	55	89.47	84.21	100	89.47	100	36.84	15	15	10	5	60	60	65	75	75
	100	68.42	55	100	47.37	55	89.47	84.21	100	89.47	100	36.84	15	15	10	5	65	60	65	75	75
	110	68.42	60	100	57.89	55	89.47	84.21	100	89.47	100	36.84	15	20	10	5	70	60	65	75	75
	120	73.68	65	100	57.89	55	89.47	84.21	100	89.47	100	36.84	15	20	10	5	70	60	65	75	75
After two minutes:
	WT	Elav:Rpt634712
Mean	81.472	43.184
SEM	5.53194	9.08821
We used a student t test for pairwise comparison. For multiple group comparison, we used ANOVA followed by Tukey test.
The sample size used in the experiment corresponds to standard experimental practice. Each performance index score reported represents 200 flies used. No data were excluded from the analysis. Flies were collected from cross-bottle randomly to prevent collection bias.

## Sheet: Fig.3i,j
22-24 day climbing after two minutes (percentages)
	Time (s)	WT	WT	WT	WT	WT	WT	WT	WT	WT	WT	Elav:Rpt634712	Elav:Rpt634712	Elav:Rpt634712	Elav:Rpt634712	Elav:Rpt634712	Elav:Rpt634712	Elav:Rpt634712	Elav:Rpt634712	Elav:Rpt634712	Elav:Rpt634712
	0	0	0	0	0	0	0	0	0	0	0	0	0	0	0	0	0	0	0	0	0
	10	15	10.53	21.05	10.53	5	10.53	16.67	0	5.56	12	0	0	0	0	0	0	0	0	0	0
	20	45	42.11	57.89	63.16	60	47.37	77.78	36.84	33.33	64	0	0	0	5	15	0	5	0	5.56	0
	30	55	73.68	73.68	73.68	60	57.89	83.33	63.16	50	84	0	10	0	5	15	10	5	0	5.56	0
	40	65	84.21	73.68	73.68	60	57.89	88.89	73.68	50	96	0	10	0	10	15	10	5	0	5.56	0
	50	75	84.21	73.68	73.68	65	57.89	88.89	73.68	55.56	96	0	10	0	10	15	10	5	0	5.56	0
	60	80	84.21	73.68	73.68	75	63.16	88.89	73.68	61.11	96	0	10	0	10	25	15	5	0	5.56	0
	70	85	84.21	78.95	78.95	75	68.42	88.89	73.68	61.11	96	5.26	10	5	10	25	15	5	0	5.56	5.26
	80	90	84.21	78.95	78.95	80	68.42	88.89	73.68	66.67	96	5.26	10	5	10	25	15	5	0	5.56	10.53
	90	95	84.21	78.95	78.95	80	68.42	88.89	78.95	66.67	96	5.26	10	5	10	25	15	5	0	5.56	15.79
	100	95	84.21	78.95	78.95	80	68.42	88.89	78.95	66.67	96	5.26	10	5	10	25	20	5	0	5.56	15.79
	110	95	84.21	78.95	78.95	80	68.42	88.89	78.95	72.22	96	10.53	10	5	15	25	20	15	0	5.56	21.05
	120	95	84.21	78.95	78.95	80	68.42	88.89	78.95	77.78	96	10.53	10	5	15	25	20	15	0	5.56	21.05
After two minutes:
	WT	Elav:Rpt634712
Mean	82.715	12.714
SEM	2.67992	2.51316
We used a student t test for pairwise comparison. For multiple group comparison, we used ANOVA followed by Tukey test.
The sample size used in the experiment corresponds to standard experimental practice. Each performance index score reported represents 200 flies used. No data were excluded from the analysis. Flies were collected from cross-bottle randomly to prevent collection bias.

## Sheet: Fig. 3k,m,o,q,r
Fig. 3k						Fig. 3m				Fig. 3o												Fig. 3q										Fig. 3r
	PSMC5 fluorescent signal intensity (IntDens)					Ubiquitin fluorescent signal intensity (IntDens)
Cell	Scramble Ctrl	Image name	KD sample	Image name		Scramble Ctrl	KD sample			Scramble Ctrl	Image name	primary	secondary	tertiary		KD sample	Image name	primary	secondary	tertiary		Scramble Ctrl					KD sample					Scramble Ctrl					KD sample
1	213616815	s25	10334007	s4		3098483	5350329				s40	4	13	13			s48	4	8	19		Image name	no of synapses	length of primary dendrite (pixels)	synapse/10um (20pixels)		Image name	no of synapses	length of primary dendrite (pixels)	synapse/10um (20pixels)		Image name	no of synapses	length of primary dendrite (pixels)	synapse/10um (20pixels)		Image name	no of synapses	length of primary dendrite (pixels)	synapse/10um (20pixels)
2	46862260	s25	9130588	s5		2953218	3794823				s38	4	16	17			s20	5	22	16		s42	51	1017	1.00295		s59	16	312	1.02564		s42	47	1017	0.924287		S4	13	247	1.05263
3	137697398	s30	3995899	s16		2871753	5097276				s24	3	14	29			s17	3	10	11			42	550	1.52727			20	239	1.67364			27	550	0.981818			22	337	1.30564
4	75688844	s37	12548211	s16		2525259	3277225				s32	3	7	10			s12	4	13	22			34	724	0.939227			18	322	1.11801			37	724	1.0221			8	248	0.645161
5	38052832	s37	8547241	s24		3051147	4079451				s8	5	16	16			s11	3	10	20
6	23452109	s3	5874289	s24		2314024	7070647				s20	3	12	20			s1	4	16	22		s104	31	608	1.01974		s105	15	370	0.810811		s104	34	608	1.11842		s7	14	263	1.06464
7	9557497	s22	3725774	s24							Mean number	3.66667	13	17.5			Mean number	3.83333	13.1667	18.3333			46	795	1.15723			8	310	0.516129			29	795	0.72956			15	200	1.5
8	9977321	s22	5540750	s29							SEM	0.333333	1.36626	2.69258				0.307318	2.10423	1.72562			25	860	0.581395			15	353	0.849858			28	860	0.651163			14	253	1.10672
9	16164595	s47	9245870	s39/38																																		9	197	0.913706
10	10983270	s47	5062355	s39/38																		s15	33	518	1.27413		s5	50	1021	0.979432		s15	26	518	1.00386			5	97	1.03093
mean	5.82053e+07	1	7.4005e+06	0.1271		2802314	4.77829e+06																25	389	1.28535			25	546	0.915751			15	389	0.771208
SEM	2.13983e+07	0.3676	937893	0.01611		128116	559543																28	348	1.6092			19	579	0.656304			10	348	0.574713		s9	28	508	1.10236
																							10	201	0.995025								5	201	0.497512			4	197	0.406091
			Mann Whitney test			Mann Whitney test																																12	217	1.10599
			P value	0.0002		P value	0.0022															s37	22	286	1.53846		s9	52	1396	0.744986		s37	13	286	0.909091
			Exact or approximate P value?	Exact		Exact or approximate P value?	Exact																19	206	1.84466			27	858	0.629371			10	206	0.970874		s5	8	240	0.666667
			P value summary	***		P value summary	**																18	324	1.11111								16	324	0.987654			18	255	1.41176
			Significantly different (P < 0.05)?	Yes		Significantly different (P < 0.05)?	Yes																															4	156	0.512821
			One- or two-tailed P value?	Two-tailed		One- or two-tailed P value?	Two-tailed															s35	9	147	1.22449		s3	9	174	1.03448		s35	5	147	0.680272			13	134	1.9403
			Sum of ranks in column A,B	150 , 60		Sum of ranks in column A,B	21 , 57																10	175	1.14286			12	333	0.720721			6	175	0.685714
			Mann-Whitney U	5		Mann-Whitney U	0																18	337	1.06825			8	205	0.780488			15	337	0.890208		s9	19	557	0.682226
																														0.84523								6	227	0.528634
						Difference between medians																Scramble Ctrl	Primary	Primary	KD sample							Scramble Ctrl	Primary	Primary	KD sample
						Median of column A	2912486, n=6															MEAN	1.20203	0.84523								MEAN	0.837403	0.998605
						Median of column B	4588364, n=6															SEM	0.0950525	0.103882								SEM	0.0816858	0.185928
						Difference: Actual	1675878
						Difference: Hodges-Lehmann	1882110															%	100	70.317								%	100	119.25
																						%SEM	7.90768	8.64226								%SEM	9.75465	22.203
																						The two-tailed P value equals 0.0350										The two-tailed P value equals 0.4502
																						By conventional criteria, this difference is considered to be statistically significant.										By conventional criteria, this difference is considered to be not statistically significant.
																						Confidence interval:										Confidence interval:
																						The mean of Group One minus Group Two equals 29.68295501000										The mean of Group One minus Group Two equals -19.25010940000
																						95% confidence interval of this difference: From 2.67018983653 to 56.69572018347										95% confidence interval of this difference: From -75.17370421820 to 36.67348541820
																						Intermediate values used in calculations:										Intermediate values used in calculations:
																						t = 2.5340										t = 0.7938
																						df = 8										df = 8
																						standard error of difference = 11.714										standard error of difference = 24.251

## Sheet: Fig.4b
Fig. 4b
Fig. 4b
m240919		601	1493	1495	1567	1496	1498	1494	1497	1566
m240519		empty vector	wt	p.(Arg201Trp)	p.(Ala202Val)	p.(Thr207Met)	p.(Pro320His)	p.(Pro320Arg)	p.(Arg325Trp)	p.(Ala324Lys360del)
m100919	1	0.930371	1.12874		1.04938	1.0856	0.916178	0.854898		0.55637				gem	sem	n
m260220	2	1.01934	1.4266		0.982158	0.842123	0.740263	1.15903		0.770226			empty vector	1	0.0413982	40
	3	1.07703	1.81535		0.557359	0.991638	1.18905	1.09092		0.908471			wt	1.29972	0.0797327	30
	4	1.02667	0.715983		0.973378	0.94962	0.803794	1.23292		1.0676			p.(Arg201Trp)	1.1809	0.0975714	18
	5	0.521087	1.17482		0.78164	0.867426	1.0745	1.0011		0.861282			p.(Ala202Val)	0.929604	0.065333	20
	6	1.12019	1.50728		0.783485	0.916597	1.13081	0.490006		1.14494			p.(Thr207Met)	1.01524	0.054754	27
	7	1.11114	1.22407		0.958921	1.29898	0.542852	1.26908		1.84998			p.(Pro320His)	1.19372	0.0874829	29
	8	0.984576	1.35697		0.624381	0.856077	1.60161	0.840024		0.895723			p.(Pro320Arg)	0.942515	0.0641148	19
	9	1.57357	0.998411		0.606295	1.45843	1.10055	0.784829		1.22553			p.(Arg325Trp)	1.1381	0.0869283	20
	10	0.636027	1.30104		1.02215		1.41658	0.716556		1.02101			p.(Ala324Lys360del)	1.00606	0.071471	20
	1	1.03516		0.557715	0.727623	0.925047	1.39967	0.917109	0.54784	0.902574
	2	1.63394		0.580316	0.86236	0.615684	0.670159	0.756045	1.69646	1.72158
	3	0.892201		0.519958	1.28689	0.854429	1.11236	0.443704	0.881051	1.27993
	4	1.32747		1.23291	0.550872	0.712728	0.583262	1.17197	0.772264	0.913022
	5	1.13386		0.724575	1.14206	0.830284	1.04587	1.22603	1.05461	0.811925
	6	0.762227		1.0869	0.849646	0.588137	0.850426	1.06986	0.783412	1.03555
	7	0.785538		1.69584	0.960808	1.03276	0.706225	0.440537	1.03601	0.893627
	8	0.800232		1.21208	1.43088	0.730577	0.748512	1.18649	0.556621	0.677707
	9	0.880489			0.760388		0.447051	1.25667	1.3702	0.790089
	10	0.748888			1.68142				0.536382	0.794126
	1	0.782075	1.94631			1.16647	1.79066
	2	0.973726	1.02816			1.15997	1.66375
	3	1.13446	1.29173			0.817606	0.782913
	4	1.0616	0.88071			1.54184	1.8708
	5	0.725862	0.391613			1.12775	1.83168
	6	1.15828	0.997832			1.12611	1.68991
	7	0.900606	1.01513			1.40823	1.69435
	8	0.70841	0.864711			1.01584	2.00081
	9	0.983587	1.03171			1.74673	1.90962
	10	1.5714	1.39967			0.744685	1.30379
	1	0.754562	2.11835	1.09555					1.28661
	2	0.765803	1.01255	0.939766					1.2335
	3	1.19779	1.31152	1.86551					1.3809
	4	1.08532	1.49055	1.79242					1.32707
	5	0.7171	2.02983	1.51149					1.89705
	6	1.04403	1.21534	1.16956					1.46705
	7	1.31306	1.27609	1.10222					1.40134
	8	1.38283	2.50352	1.29912					0.815799
	9	0.682286	1.22304	1.24214					1.22949
	10	1.05724	1.31386	1.62805					1.48824
	gem	1	1.29972	1.1809	0.929604	1.01524	1.19372	0.942515	1.1381	1.00606
	stdev	0.0413982	0.0797327	0.0975714	0.065333	0.054754	0.0874829	0.0641148	0.0869283	0.071471

## Sheet: Fig.4c
Fig. 4c
m240919		601	1493	1495	1567	1496	1498	1494	1497	1566
m240519		empty vector	wt	p.(Arg201Trp)	p.(Ala202Val)	p.(Thr207Met)	p.(Pro320His)	p.(Pro320Arg)	p.(Arg325Trp)	p.(Ala324Lys360del)
m100919	1	0.767327	1.0396		1.0396	1.21287	0.816832	0.767327		0.569307				gem	sem	n
m260220	2	1.26238	1.06436		1.13861	1.16337	0.767327	1.01485		1.06436			empty vector	1	0.0466961	40
	3	1.23762	1.18812		0.544554	0.990099	0.940594	1.13861		0.792079			wt	1.12161	0.0922889	30
	4	1.21287	0.544554		0.668317	1.01485	0.569307	0.792079		0.965347			p.(Arg201Trp)	1.16123	0.135849	18
	5	0.470297	1.28713		0.49505	0.668317	1.21287	0.841584		1.38614			p.(Ala202Val)	1.00839	0.127371	20
	6	0.990099	1.4604		0.767327	1.13861	0.990099	0.742574		1.08911			p.(Thr207Met)	0.937219	0.0589084	27
	7	0.915842	1.16337		0.940594	0.767327	0.841584	1.11386		1.36139			p.(Pro320His)	1.35842	0.137535	29
	8	0.915842	0.816832		0.49505	0.420792	1.38614	0.717822		1.13861			p.(Pro320Arg)	0.93743	0.0612204	19
	9	1.33663	1.08911		0.519802	1.63366	1.01485	1.01485		0.915842			p.(Arg325Trp)	1.12877	0.093761	20
	10	0.891089	1.0396		0.940594		0.866337	0.866337		0.841584			p.(Ala324Lys360del)	1.02512	0.070064	20
	1	0.883281		0.567823	0.599369	1.19874	1.76656	1.04101	0.725552	0.883281
	2	1.26183		0.630915	0.914826	0.820189	1.00946	0.757098	1.73502	1.82965
	3	1.48265		0.378549	1.13565	0.536278	1.38801	0.630915	0.820189	1.5142
	4	1.38801		0.694006	0.504732	0.662461	0.694006	1.41956	1.04101	1.19874
	5	1.19874		0.44164	1.73502	1.29338	0.977918	1.19874	0.946372	0.946372
	6	0.820189		0.946372	0.883281	0.977918	0.694006	1.07256	0.410095	0.883281
	7	0.725552		1.82965	1.57729	1.41956	0.883281	0.315457	1.13565	0.630915
	8	0.599369		0.914826	1.98738	0.662461	0.883281	1.38801	0.820189	0.820189
	9	0.883281			0.662461		0.504732	0.977918	0.883281	1.00946
	10	0.757098			2.6183				0.757098	0.662461
	1	0.712166	2.07715			0.593472	1.75074
	2	0.890208	0.652819			0.712166	1.78042
	3	0.979228	0.534125			0.534125	1.15727
	4	1.0089	0.919881			1.09792	2.10682
	5	1.09792	0.385757			1.30564	2.04748
	6	1.18694	0.830861			0.830861	1.5727
	7	0.949555	0.74184			1.21662	3.05638
	8	0.623145	0.890208			0.919881	3.67953
	9	1.09792	0.593472			0.801187	2.16617
	10	1.45401	0.830861			0.712166	1.86944
	1	0.711974	1.87702	0.647249					1.10032
	2	0.38835	0.970874	1.13269					1.45631
	3	0.873786	1.35922	1.71521					1.22977
	4	0.873786	1.61812	2.20065					1.2945
	5	0.614887	2.45955	1.84466					2.23301
	6	1.19741	1.22977	1.13269					0.938511
	7	1.77994	0.938511	1.13269					1.32686
	8	1.26214	2.23301	1.35922					1.00324
	9	1.06796	0.744337	1.19741					0.970874
	10	1.22977	1.06796	2.13592					1.74757
	gem	1	1.12161	1.16123	1.00839	0.937219	1.35842	0.93743	1.12877	1.02512
	stdev	0.0466961	0.0922889	0.135849	0.127371	0.0589084	0.137535	0.0612204	0.093761	0.070064

[truncated: 17 more sheets: Fig.5a, Fig.5b, Fig.5c-d, Fig.6a, Fig.6b, Fig.7a-b, Fig.7e, Fig.8b, Fig.8d, Fig.9b, Fig.9f, Fig.9g, Supplementary Fig. 6a, Supplementary Fig. 6b, Supplementary Fig. 6c, Supplementary Fig. 9, Supplementary Fig. 10]
